# Supplementary material for: Biggest of tinies: natural variation in seed size and mineral distribution in the ancient crop tef [Eragrostis tef (Zucc.) Trotter]
Source: Front Plant Sci. 2024 Dec 12;15:1485819. doi: 10.3389/fpls.2024.1485819 (PMC11669528; doi:10.3389/fpls.2024.1485819)
Supplement: Supplementary file 1 [file DataSheet1.zip]

Archive with 18 entries (16 files):
- supplemental-files/
- supplemental-files/newick-files/
- supplemental-files/newick-files/br_pathway.nwk
- supplemental-files/newick-files/g_protein_pathway.nwk
- supplemental-files/newick-files/mapk_pathway.nwk
- supplemental-files/newick-files/phylogentic_analysis_seed_size_genes.html
- supplemental-files/newick-files/phylogentic_analysis_seed_size_genes.qmd
- supplemental-files/newick-files/ubp_pathway.nwk
- supplemental-files/sup-fig-01.DOCX
- supplemental-files/sup-fig-02.DOCX
- supplemental-files/supplemental-File-01.XLSX
- supplemental-files/supplemental-File-02.XLSX
- supplemental-files/supplemental-File-03.XLSX
- supplemental-files/supplemental-File-04.XLSX
- supplemental-files/supplemental-File-05.PPTX
- supplemental-files/tableS1.XLSX
- supplemental-files/tableS2.XLSX
- supplemental-files/tableS3.XLSX
