# Supplementary material for: Biggest of tinies: natural variation in seed size and mineral distribution in the ancient crop tef [Eragrostis tef (Zucc.) Trotter]
Source: Front Plant Sci. 2024 Dec 12;15:1485819. doi: 10.3389/fpls.2024.1485819 (PMC11669528; doi:10.3389/fpls.2024.1485819)
Supplement: Supplementary file 1 [file DataSheet1.zip › supplemental-files/newick-files/br_pathway.nwk]

(((((((((((((((((Ta_XM_044463944.1,Hv_XM_045101361.1)1.0000,Os_KT895078.1)1.0000,Et_9B_064151)0.4760,Sb_XM_002457155.2)0.9960,Zm_XM_008651198.3)1.0000,(Os_XM_015786202.2,(Ta_XM_044497488.1,(Et_3B_027868,(Zm_XM_008676854.4,Sb_XM_002456255.2)1.0000)0.6150)0.7010)0.8450)0.1720,(Ta_CM022224.1,(Hv_XM_045091020.1,(Os_XM_015755820.2,(Zm_NM_001147147.1,Sb_CM027681.1)0.9300)0.9940)0.9890)0.2520)0.0380,(Zm_NCVQ01000001.1_GW10,((((Zm_NCVQ01000010.1,Sb_XM_002436345.2)1.0000,Os_XM_026026207.1)0.8300,(Ta_XM_044585925.1,Hv_XM_045100586.1)0.9990)1.0000,((Sb_XM_002458766.2,Os_NM_001428157.1)0.3190,((Zm_NCVQ01000004.1_OFP8,Et_3A_027041)0.8280,(Ta_XM_044502673.1,Hv_XM_045117051.1)1.0000)0.4810)0.9970)0.2210)0.1230)0.0120,(Hv_SDOW01000613.1,(Ta_XM_044555166.1,(At_NM_125395.3,(Hv_SDOW01000762.1,(Zm_NCVQ01000004.1_LAC,(Os_XM_015782682.2,(Sb_XM_002439871.2,Et_9B_064552)0.5720)0.2700)0.1690)0.4950)0.4650)1.0000)0.0910)0.0000,(Et_5B_044300,(Hv_SDOW01000053.1,(Ta_XM_044548020.1,(Os_NM_001401924.1,(Et_1B_013069,(Zm_NCVQ01000006.1_GS2/GRF4,Sb_CM027683.1)0.7290)0.7210)0.7210)1.0000)1.0000)0.1600)0.0000,(Et_9A_060889,(At_NM_202134.1,(((Zm_NM_001157723.2,Sb_XM_002463038.2)0.9620,Et_5A_042081)0.6910,(Os_NM_001422245.1,(Ta_XM_044600147.1,Hv_XM_045109260.1)1.0000)0.9990)0.9870)0.9720)0.2170)0.0060,((Et_2B_018952,Et_2A_018846)0.4230,((Ta_XM_044493483.1,Hv_XM_045120961.1)0.9980,(Et_3A_026874,(Os_NM_001428152.1,(Zm_NCVQ01000004.1_BRI1,Sb_XM_002458367.2)1.0000)0.8710)0.6930)1.0000)0.0890)0.0150,(At_LR881467.1,(Hv_SDOW01000584.1,(Ta_EU665425.1,(Os_XM_015784892.2,(Zm_NM_001368026.1,Sb_XM_021447726.1)1.0000)0.9170)0.8590)0.9520)0.6980)0.0100,(At_NM_105168.2,((Sb_XM_002466897.2,Et_1A_009105)0.9980,(Os_XM_015757933.2,(Ta_XM_044593545.1,Hv_XM_045115493.1)1.0000)0.9780)1.0000)0.9920)0.0140,(((((Ta_KY661983.1,Hv_SDOW01000112.1)1.0000,Zm_NM_001155107.2)0.6940,(Os_XM_015785073.2,(Sb_XM_002440600.2,Et_9B_065326)0.9300)0.7970)0.9980,At_NM_112594.2)1.0000,(At_AP002060.1,(Et_4B_037316,((Zm_NCVQ01000001.1_BRD1,Sb_XM_002466796.2)0.9770,(Os_NM_001402186.1,(Ta_XM_044598689.1,Hv_DQ832258.1)0.9990)0.7120)0.7680)0.9460)0.9860)0.2100)0.0010,((((((Sb_XM_002446596.2,Et_7B_053601)0.9610,Zm_NM_001143454.1)0.7570,Os_NM_001402376.1)0.6430,(Ta_XM_044477064.1,Hv_XM_045110892.1)1.0000)1.0000,At_NM_001343334.1)0.1290,((((((Ta_XM_044526839.1,Hv_XM_045128689.1)1.0000,Os_XM_015776333.2)0.5180,Et_4A_033289)0.9870,(Zm_NCVQ01000004.1_GL3.1,Sb_XM_002443532.2)1.0000)0.9520,At_LUHQ01000002.1)1.0000,(At_NM_101330.5,((((Zm_NM_001137039.1,Sb_XM_002453545.2)0.9980,Os_XM_015771211.2)0.9920,Et_1B_012521)0.9970,(At_NM_100519.3,(((Zm_EU962341.1,Sb_XM_002454928.2)0.9890,Et_3B_028573)0.6200,((Ta_XM_044483397.1,Hv_SDOW01000041.1)0.7800,(Os_NM_001420262.1,(Ta_XM_044592925.1,Hv_XM_045111576.1)1.0000)0.8890)0.9490)0.6740)0.3770)1.0000)0.1720)0.0370)0.0220)0.0050,((At_NM_112250.3,At_LR881470.1)0.3440,(At_LUHQ01000005.1,((Ta_XM_044580276.1,Hv_KF318307.1)0.9430,(At_NM_001338420.1,(Zm_NCVQ01000006.1_BRD2,(Et_2B_021536,(Sb_XM_021450410.1,Os_XM_015758956.2)0.5920)0.9970)0.9390)0.7930)1.0000)0.1180)0.0310,((((((Zm_CM007648.1,Sb_XM_021463832.1)0.9970,(Ta_XM_044469614.1,Hv_SDOW01001259.1)1.0000)0.9980,Et_7A_052294)1.0000,Os_NM_001409344.1)1.0000,At_LUHQ01000003.1)0.3330,(((((Zm_NM_001326455.1,Sb_XM_002443894.2)0.9950,(Os_NM_001422447.1,Et_8A_056982)0.4370)0.5220,(Ta_XM_044581383.1,Hv_XM_045106569.1)0.9950)1.0000,At_NM_001333091.1)1.0000,(At_LUHQ01000001.1,((At_NM_116192.4,At_NM_104988.2)0.7010,(Os_XM_015789277.2,((Zm_NM_001148031.1,Sb_XM_002461481.2)0.9970,(Ta_XM_044467737.1,Hv_XM_045109995.1)1.0000)0.9380)1.0000)0.1400)0.0430)0.0280)0.0010);
