# Supplementary material for: Biggest of tinies: natural variation in seed size and mineral distribution in the ancient crop tef [Eragrostis tef (Zucc.) Trotter]
Source: Front Plant Sci. 2024 Dec 12;15:1485819. doi: 10.3389/fpls.2024.1485819 (PMC11669528; doi:10.3389/fpls.2024.1485819)
Supplement: Supplementary file 1 [file DataSheet1.zip › supplemental-files/newick-files/g_protein_pathway.nwk]

((((Hv_XM_045123580.1,Ta_XM_044509314.1)0.9960,Os_NM_001418402.1,Et_4A_033392,(Sb_XM_002466646.2,Zm_NM_001111895.2)0.9580)0.8300,At_NM_119611.5)1.0000,(Zm_NCVQ01000006.1,(Et_1B_014178,(Sb_XM_002451466.2,(Os_NM_001425716.1,(Ta_XM_044562655.1,Hv_SDOW01000060.1)0.9960)0.6220)0.6940)0.5820)0.9660,((Ta_XM_044581594.1,Hv_SDOW01000217.1)0.8410,(At_NM_001336055.1,(Et_4B_038633,Os_NM_001420360.1,(Zm_NM_001157613.1,Sb_EU069505.1)0.9790)0.8860)0.5200)1.0000,(At_NM_116207.3,At_NM_180415.3)0.7640,(((Hv_XM_045128735.1,Ta_XM_044537798.1)0.9500,Os_NM_001418377.1)0.6850,(Et_4A_033233,(Sb_XM_002464159.2,Zm_NM_001159253.1)0.7520)0.7920)0.8940,((((((Hv_XM_045100269.1,Ta_XM_044570646.1)1.0000,Os_AB488612.1)0.8180,(Sb_XM_002465107.2,Zm_NM_001367324.1)1.0000)0.5140,Et_4B_037033)0.9970,At_NM_147870.4)0.5310,((((Zm_XM_008667116.4,Sb_XM_002444424.2)1.0000,Et_8B_060031)0.5580,Os_XM_026027431.1)0.9990,(((Ta_XM_044541529.1,Hv_XM_045091745.1)0.8030,Ta_FJ039902.1)1.0000,Os_XM_015755406.1,(Et_2A_016220,(Sb_XM_002460230.2,Zm_EU974210.1)1.0000)1.0000)0.9930)0.9970)1.0000);
