# Supplementary material for: Biggest of tinies: natural variation in seed size and mineral distribution in the ancient crop tef [Eragrostis tef (Zucc.) Trotter]
Source: Front Plant Sci. 2024 Dec 12;15:1485819. doi: 10.3389/fpls.2024.1485819 (PMC11669528; doi:10.3389/fpls.2024.1485819)
Supplement: Supplementary file 1 [file DataSheet1.zip › supplemental-files/newick-files/mapk_pathway.nwk]

((((((((((Ta_XM_044498622.1,Hv_XM_045116709.1)0.8280,(Ta_XM_044490295.1,Hv_XM_045118052.1)0.7040)1.0000,Zm_NCVQ01000004.1)1.0000,Et_3B_029139)0.9440,(Zm_XM_035966595.1,(Sb_XM_002458320.2,Os_XM_015783536.2)0.5110)0.9990)0.4790,(Ta_XM_044568146.1,Et_2B_020427)0.2280)0.0270,((Hv_SDOW01001243.1,Ta_XM_044592021.1)0.9630,(Zm_XM_008650398.4,(Sb_XM_021447098.1,Os_XM_015784224.2)0.7420)0.2710)0.3710)0.0070,((Hv_SDOW01000157.1,At_AY081272.1)0.2460,(Zm_NM_001176382.2,(Et_1B_013796,(Ta_XM_044565313.1,(Sb_XM_002454628.2,Os_XM_015772117.2)0.4240)0.2240)0.4060)0.5500)0.0630)0.0060,((Et_9B_065745,Os_EU723693.1)0.3770,((Hv_XM_045100250.1,At_NM_129941.4)1.0000,(Sb_XM_002437810.2,(Zm_NM_001159273.2,Os_NM_001402743.1)1.0000)0.5990)0.1890)0.0060)0.0660,At_LUHQ01000003.1,(((Os_XM_015779979.1,Et_7A_052318)1.0000,Sb_XM_002448274.2)0.9800,(At_AY357949.1,(Zm_XM_008670808.3,(Ta_XM_044477904.1,Hv_XM_045111593.1)1.0000)0.9690)0.3110)0.8870);
