# Supplementary material for: Biggest of tinies: natural variation in seed size and mineral distribution in the ancient crop tef [Eragrostis tef (Zucc.) Trotter]
Source: Front Plant Sci. 2024 Dec 12;15:1485819. doi: 10.3389/fpls.2024.1485819 (PMC11669528; doi:10.3389/fpls.2024.1485819)
Supplement: Supplementary file 1 [file DataSheet1.zip › supplemental-files/newick-files/phylogentic_analysis_seed_size_genes.qmd]

---
title: "Gene trees for seed size regulating genes"
author: "Eric Whisnant"
format: html
---

```{r}
library(ggtree)

mapk_tree <- read.tree("mapk_pathway.nwk")

gprotein_tree <- read.tree("g_protein_pathway.nwk")

br_tree <- read.tree("br_pathway.nwk")

ubp_tree <- read.tree("ubp_pathway.nwk")

```

## Tree for MAPK-family genes
```{r}
mapk_plot <- 
  ggtree(mapk_tree)+
  geom_tiplab()+
  geom_text2(aes(subset = !isTip, label = label), hjust = -0.25,vjust = 0.5, size = 2)

print(mapk_plot)
```

## Tree for G-protein-family genes
```{r}
gprotein_plot <-
ggtree(gprotein_tree)+
  geom_tiplab()+
  geom_text2(aes(subset = !isTip, label = label), hjust = -0.25,vjust = 0.5, size = 2)

print(gprotein_plot)
```
## Tree for UBP-family genes
```{r}
ubp_plot <-
ggtree(ubp_tree)+
  geom_tiplab()+
  geom_text2(aes(subset = !isTip, label = label), hjust = -0.25,vjust = 0.5, size = 2)

print(ubp_plot)
```
## Tree for BR-family genes
```{r}
br_plot <-
ggtree(br_tree)+
  geom_tiplab()+
  geom_text2(aes(subset = !isTip, label = label), hjust = -0.25,vjust = 0.5, size = 1.7)

print(br_plot)
```
