# Supplementary material for: Biggest of tinies: natural variation in seed size and mineral distribution in the ancient crop tef [Eragrostis tef (Zucc.) Trotter]
Source: Front Plant Sci. 2024 Dec 12;15:1485819. doi: 10.3389/fpls.2024.1485819 (PMC11669528; doi:10.3389/fpls.2024.1485819)
Supplement: Supplementary file 1 [file DataSheet1.zip › supplemental-files/newick-files/ubp_pathway.nwk]

(((((((Zm_CM000781.4,Sb_XM_002453553.2)0.9650,Et_1B_012534)0.5280,(Os_NM_001409915.1,(Ta_XM_044563590.1,Hv_XM_045095245.1)1.0000)0.8640)1.0000,At_NM_001198496.1)0.9960,At_CACSHJ010000089.1)0.3680,(At_LUHQ01000004.1,(At_NM_112713.4,((Sb_XM_002440153.2,Zm_XM_008651747.3)1.0000,(Et_9B_065009,(Os_XM_015783610.2,Ta_XM_044595633.1)0.9400)0.5790)0.9640)1.0000)0.7360)0.3630,(((((Sb_XM_002453552.2,Zm_XM_008647353.4)1.0000,Et_1A_007738)0.4020,(Os_XM_015771571.2,(Ta_XM_044556895.1,Hv_XM_045098502.1)1.0000)0.6810)1.0000,At_LUHQ01000001.1)1.0000,(At_NM_102577.4,(Et_8B_059182,(((Hv_XM_045126440.1,Sb_XM_021465094.1)0.9980,Zm_NM_001366423.1)1.0000,(Os_XM_015794619.2,(Ta_XM_044571637.1,Hv_XM_045105788.1)0.9950)0.6750)0.9280)1.0000)1.0000)0.1800,((((((Ta_XM_044569772.1,Hv_XM_045104598.1)1.0000,Os_XM_015786620.2)0.6210,(Zm_NM_001321348.1,Sb_XM_002438163.2)0.6570)0.5000,Et_2B_021895)1.0000,At_NM_105536.4)1.0000,(((((Hv_SDOW01000561.1,Ta_XM_044573544.1)1.0000,Os_XM_015787265.2)0.8440,Et_2B_021059)0.8350,(Zm_XM_020552915.1,Sb_XM_021458918.1)1.0000)1.0000,((((Et_4B_039915,Os_NM_001417439.1)0.4550,(Ta_XM_044520087.1,Hv_XM_045126397.1)0.9950)0.4310,(Zm_NM_001154420.2,Sb_XM_021451725.1)0.9260)1.0000,(At_NM_121410.3,((Ta_XM_044463977.1,Hv_XM_045114103.1)0.9990,((Et_1B_013670,Os_NM_001416625.1)0.9410,(Zm_NM_001157291.2,Sb_XM_002446279.2)0.8960)0.4480)0.9950)0.9370)0.6130)0.8100)0.8940);
