# Supplementary material for: Biggest of tinies: natural variation in seed size and mineral distribution in the ancient crop tef [Eragrostis tef (Zucc.) Trotter]
Source: Front Plant Sci. 2024 Dec 12;15:1485819. doi: 10.3389/fpls.2024.1485819 (PMC11669528; doi:10.3389/fpls.2024.1485819)
Supplement: Supplementary file 1 [file DataSheet1.zip › supplemental-files/supplemental-File-01.XLSX]

## Sheet: Area (1a)
Supplemental File 1a - Tef and E. pilosa seed area measurments
					Measurement Replicates
Count	Genus	Species	Color	Accession	1	2	3	4	5	6	7	8	9	10	MEAN (µm^2)	SEM (µm^2)
1	Eragrostis	tef	Brown	Dabi	505005	561334	676206	522085	456814	623126	536174	635074	712939	658264	588702	26585.6
2	Eragrostis	tef	Brown	Dessie	508657	596874	507881	468790	577882	501943	633650	502590	670570	503884	547272	21395
3	Eragrostis	tef	Brown	PI193508	488666	593144	505726	570794	531912	564842	550692	445949	587722	524903	536435	14758.4
4	Eragrostis	tef	Brown	PI193511	459968	448594	453487	376253	352448	497659	412093	575423	468564	462348	450684	19720.3
5	Eragrostis	tef	Brown	PI193513	468300	372418	453884	494088	479673	457587	497791	486153	474912	472267	465707	11299.5
6	Eragrostis	tef	Brown	PI194923	539406	523074	519547	473554	600285	489107	498130	434629	504305	582976	516501	15563.5
7	Eragrostis	tef	Brown	PI194925	554505	504348	574038	536643	557990	539207	478370	551559	553698	511926	536228	9274.21
8	Eragrostis	tef	Brown	PI195934	518819	415796	640490	551221	567091	516968	350861	637448	664163	554395	541725	31309.8
9	Eragrostis	tef	Brown	PI195935	517365	340942	581374	536409	667998	530325	441320	515381	526093	553866	521107	26977
10	Eragrostis	tef	Brown	PI195936	536805	523051	496337	639432	403232	585474	559949	579522	469754	522787	531634	20911.1
11	Eragrostis	tef	Brown	PI197210	484434	509562	508239	465919	465919	478086	482318	499511	514852	500701	490954	5696.51
12	Eragrostis	pilosa	Brown	PI211030	257288	204706	210076	210259	216513	185538	245524	257092	286636	203612	227724	10086.9
13	Eragrostis	pilosa	Brown	PI219588	216611	173353	221687	242046	212166	192128	180701	212250	198831	222668	207244	6622.47
14	Eragrostis	pilosa	Brown	PI221925	289959	201916	203963	258046	298597	256335	284295	263178	263977	272740	259300	10377.3
15	Eragrostis	pilosa	Brown	PI222988	161701	157901	199139	226482	204916	212054	149614	245734	208240	221869	198765	10149.9
16	Eragrostis	pilosa	Brown	PI223259	243996	293044	211773	203472	204426	262771	276134	269824	256966	276498	249890	10318.1
17	Eragrostis	pilosa	Brown	PI223260	214143	225192	214199	212390	213330	221126	205856	220901	252885	219808	219983	4056.47
18	Eragrostis	tef	Brown	PI226552	662179	539583	612717	687968	516836	455207	607163	478483	571191	713095	584442	27752
19	Eragrostis	tef	Brown	PI243912	588780	511942	424921	587854	501362	586532	543682	479805	559817	577803	536250	17536
20	Eragrostis	pilosa	Brown	PI251567	313264	383500	367360	360392	339779	313138	284940	355246	381467	304809	340389	10910.5
21	Eragrostis	pilosa	Brown	PI263510	231502	289567	279345	263262	284168	214900	251035	244823	294026	291011	264364	8774.36
22	Eragrostis	tef	Brown	PI318900	444230	534293	438279	422409	539979	712037	586928	595657	499246	484302	525736	28088.1
23	Eragrostis	tef	Brown	PI318902	663766	651863	496072	602269	609543	523448	514190	605840	586003	715211	596821	22180.9
24	Eragrostis	tef	Brown	PI358594	461188	568401	554222	630300	626901	591942	524858	573599	587948	531417	565078	16009
25	Eragrostis	tef	Brown	PI358596	490518	671833	543815	681091	737430	541831	576877	472399	534557	512471	576282	28340.1
26	Eragrostis	pilosa	Brown	PI378082	368027	253364	297827	318323	354627	259497	343990	299597	355321	327757	317833	12628.7
27	Eragrostis	tef	Brown	PI442114	470019	404687	560214	490385	592747	484699	513132	513397	573174	671437	527389	23601.6
28	Eragrostis	pilosa	Brown	PI442115	168487	156188	146005	187928	147459	111355	144285	169810	136879	149046	151744	6584.65
29	Eragrostis	pilosa	Brown	PI442487	384145	323121	425650	349679	356928	309001	297517	386767	331058	337872	350174	12450.8
30	Eragrostis	tef	Brown	PI494188	598170	639696	599228	545402	843495	660195	720501	628191	634406	602402	647169	26189.5
31	Eragrostis	tef	Brown	PI494189	575936	512365	536686	516643	576205	593246	521232	595441	562621	516912	550729	10581.5
32	Eragrostis	tef	Brown	PI494193	559434	496954	527635	534264	484758	443128	640414	658247	516204	624578	548562	22584.2
33	Eragrostis	tef	Brown	PI494212	564194	537040	542012	503654	496940	478299	519419	573217	584010	469559	526834	12593.1
34	Eragrostis	tef	Brown	PI494214	434972	570000	522655	404951	439072	507842	580580	526358	446743	456000	488917	19201.2
35	Eragrostis	tef	Brown	PI494215	671569	562462	532309	593144	487476	600286	582432	577406	521861	561933	569088	15860.6
36	Eragrostis	tef	Brown	PI494217	564049	590499	522522	581374	678181	591028	437485	587590	518290	564975	563599	19760.7
37	Eragrostis	tef	Brown	PI494218	503743	543815	562859	394371	459174	399397	441717	626207	442643	496337	487026	23517.2
38	Eragrostis	tef	Brown	PI494223	383311	410167	338933	421045	455862	530213	430975	411017	467562	483795	433288	17067.2
39	Eragrostis	tef	Brown	PI494230	415928	567752	411961	665221	548311	654244	496998	561139	573307	426244	532110	29265.5
40	Eragrostis	tef	Brown	PI494236	483376	617214	518158	700664	696432	553072	619462	600947	512207	610866	591240	23491.9
41	Eragrostis	tef	Brown	PI494243	455735	563457	500495	559505	531927	498399	479390	442944	512224	532182	507626	12837.9
42	Eragrostis	tef	Brown	PI494244	521431	399515	474121	472095	468072	376823	478625	461174	424629	527706	460419	15254.5
43	Eragrostis	tef	Brown	PI494246	464464	512736	573703	610733	477160	560875	509297	551882	575687	474515	531105	15925.9
44	Eragrostis	tef	Brown	PI494247	595392	475573	477160	460893	538128	479938	429682	523977	554791	541037	507657	16063.4
45	Eragrostis	tef	Brown	PI494251	599757	492766	458248	710450	496733	508107	511678	575158	487344	538657	537890	23379.9
46	Eragrostis	tef	Brown	PI494253	607824	510223	487740	575158	547782	554659	525961	606766	483244	633216	553257	16511.6
47	Eragrostis	tef	Brown	PI494255	611830	548839	471415	552168	591957	549958	607070	519872	537423	450083	544062	16904.5
48	Eragrostis	tef	Brown	PI494257	433385	534954	551485	516307	505859	523184	578068	570000	491840	534160	523924	13187.6
49	Eragrostis	tef	Brown	PI494268	506917	499511	564975	483244	677123	530061	598831	498453	557304	493956	541037	19170.7
50	Eragrostis	tef	Brown	PI494271	559477	492152	542536	521643	507861	415011	461755	501345	514660	561063	507750	14130
51	Eragrostis	tef	Brown	PI494272	548708	451504	336313	451107	442511	542360	531383	448726	654641	439072	484632	27464.3
52	Eragrostis	tef	Brown	PI494273	478351	468564	437353	514190	555320	491443	243209	511545	176687	426641	430330	38896.7
53	Eragrostis	tef	Brown	PI494285	495808	626868	597508	550295	626339	620917	545534	419367	405745	504139	539252	25991.9
54	Eragrostis	tef	Brown	PI494286	482563	540893	498980	542692	635952	583514	513852	580979	568641	576815	552488	14556.1
55	Eragrostis	tef	Brown	PI494288	410109	473193	345571	495940	509694	459439	342265	359722	642077	347555	438556	30665.5
56	Eragrostis	tef	Brown	PI494291	463935	524506	502685	431005	584680	584680	575158	396752	234613	422805	472082	34304.9
57	Eragrostis	tef	Brown	PI494293	379078	360353	505785	410836	461727	472576	491019	545179	522326	407398	455628	19952.8
58	Eragrostis	tef	Brown	PI494296	598288	599634	637539	652397	583174	523343	620796	636065	654026	631051	613631	12505.6
59	Eragrostis	tef	Brown	PI494300	494673	503951	488299	584350	468596	436159	498243	439743	603529	436131	495368	18431.5
60	Eragrostis	tef	Brown	PI494302	389610	356680	439469	602269	438014	439204	487344	557701	468167	539583	471804	24154
61	Eragrostis	tef	Brown	PI494307	591425	309731	452297	375195	483641	315153	351125	383924	486682	486682	423586	28761.3
62	Eragrostis	tef	Brown	PI494310	403629	376253	481789	439204	351390	518687	389346	336975	414341	527945	423956	21128
63	Eragrostis	tef	Brown	PI494317	550440	603742	554576	635782	611929	534391	570072	568939	540496	571984	574235	10439.5
64	Eragrostis	tef	Brown	PI494319	362631	425847	531780	607030	344116	611395	666675	530061	625942	609279	531476	36533.6
65	Eragrostis	tef	Brown	PI494324	609543	436824	463671	544740	506255	338562	546724	646838	522258	496469	511188	27571
66	Eragrostis	tef	Brown	PI494326	513265	430344	418044	558759	554527	549634	469754	621843	510487	575819	520248	20589.5
67	Eragrostis	tef	Brown	PI494328	552014	572778	515645	552411	475309	461951	520010	513000	552808	409977	512590	15961.1
68	Eragrostis	tef	Brown	PI494329	499900	404855	440239	509150	604875	550482	548641	481883	515212	537380	509262	18172
69	Eragrostis	tef	Brown	PI494330	479012	419102	647367	556511	400455	505197	638374	480070	574232	525829	522615	26339.5
70	Eragrostis	tef	Brown	PI494332	336446	541434	396752	446214	432724	516836	390272	464332	473193	449784	444799	19122.5
71	Eragrostis	tef	Brown	PI494333	337636	403364	440262	478483	423731	426112	519877	411828	439072	268601	414897	22113.3
72	Eragrostis	tef	Brown	PI494336	476102	568678	525432	602666	507446	523051	546460	700532	448991	507842	540720	22488.4
73	Eragrostis	tef	Brown	PI494337	716402	828286	436295	710318	389743	293067	645648	499511	539583	578993	563784	52303.3
74	Eragrostis	tef	Brown	PI494338	436824	413945	521861	370302	455471	450049	398074	403629	456794	318460	422541	17535.6
75	Eragrostis	tef	Brown	PI494339	554250	462945	540114	518314	558429	611490	553655	444304	515099	594662	535326	16598.2
76	Eragrostis	tef	Brown	PI494340	512207	522787	582696	609543	397281	427831	453620	488269	510355	427302	493189	21726.4
77	Eragrostis	tef	Brown	PI494342	647723	571942	663800	620272	574109	581361	587820	719538	689650	716988	637320	18498.3
78	Eragrostis	tef	Brown	PI494345	489673	475778	464998	465367	466868	488455	483908	429119	454927	479985	469908	5781.94
79	Eragrostis	tef	Brown	PI494346	475932	612064	601602	605840	657617	616301	617096	565980	576441	578163	590704	15194.2
80	Eragrostis	tef	Brown	PI494347	520127	554349	562876	467293	488965	501727	561970	534802	550766	560553	530343	10850.1
81	Eragrostis	tef	Brown	PI494349	502747	537097	547182	526176	630003	477251	411031	412887	471188	457789	497335	21018.1
82	Eragrostis	tef	Brown	PI494351	562876	468936	531997	553613	451060	514830	590668	517025	558315	574336	532366	14295.7
83	Eragrostis	tef	Brown	PI494352	511005	488186	506005	533966	464885	518229	467151	546601	586149	596716	521890	14240.3
84	Eragrostis	tef	Brown	PI494356	613813	604492	569392	598784	587835	518272	565823	598940	576984	591121	582546	8633.24
85	Eragrostis	tef	Brown	PI494357	474319	395195	459432	377531	384189	403382	412688	355845	382517	403382	404848	11565
86	Eragrostis	tef	Brown	PI494358	479361	524334	475013	534179	517464	468355	559194	530638	511869	567367	516777	10762
87	Eragrostis	tef	Brown	PI494362	472577	462477	552395	532677	540355	580115	496713	484078	496543	463412	508134	12898.4
88	Eragrostis	tef	Brown	PI494364	470933	589704	537210	541884	505028	538060	459148	458879	580370	535864	521708	14868.8
89	Eragrostis	tef	Brown	PI494365	484687	506558	464290	436442	604846	597693	554406	522762	521700	550610	524399	17219.5
90	Eragrostis	tef	Brown	PI494366	471458	388452	506289	460480	448766	431570	492365	450664	465551	420960	453655	10860
91	Eragrostis	tef	Brown	PI494370	576418	756239	848224	624748	640952	707045	662256	608699	603897	719977	674846	26388.7
92	Eragrostis	tef	Brown	PI494392	592410	636646	528910	511714	474942	483073	562310	530680	569761	484234	537468	16666.6
93	Eragrostis	tef	Brown	PI494393	478483	457562	437094	471670	437632	499971	449474	453029	457888	451400	459420	6092.7
94	Eragrostis	tef	Brown	PI494400	598288	500113	625555	517054	602467	514490	548584	606220	535624	674792	572319	18132.1
95	Eragrostis	tef	Brown	PI494425	542451	526629	547012	612113	583897	642992	602736	655471	541105	592042	584645	14148.4
96	Eragrostis	tef	Brown	PI494426	571984	525696	493427	569339	570529	565371	466977	539054	509562	570397	538234	12011.9
97	Eragrostis	tef	Brown	PI494445	545269	482186	519084	467109	520803	503214	560875	548840	483773	510223	514138	9840.95
98	Eragrostis	tef	Brown	PI494446	510510	547734	525468	572197	489022	473341	529533	529589	505864	458270	514153	10853.4
99	Eragrostis	tef	Brown	PI494453	340678	509694	388288	333668	437353	416457	282091	491576	455207	354564	400957	23368.3
100	Eragrostis	tef	Brown	PI494456	592218	543286	583225	524903	573571	444627	540376	504007	550427	665221	552186	18456.1
101	Eragrostis	tef	Brown	PI494463	555056	547650	682546	607824	552543	476235	617214	549237	549237	655434	579297	19276.5
102	Eragrostis	tef	Brown	PI494468	497262	576613	617743	545798	637845	381014	581638	511413	522655	523977	539596	22901.1
103	Eragrostis	tef	Brown	PI494473	677388	595128	451768	736107	454545	358267	631629	655831	625810	697622	588410	39309.7
104	Eragrostis	tef	Brown	PI494478	624091	569339	506255	602798	508371	553469	410770	459042	572910	602005	540905	21697.4
105	Eragrostis	tef	Brown	PI494479	566826	609279	526225	321634	478615	550030	558098	562330	559420	602005	533446	26221.3
106	Eragrostis	tef	Brown	PI494483	566602	627269	609861	517450	559010	628714	518513	552494	606206	558613	574473	13084.2
107	Eragrostis	tef	Brown	PI494492	546989	505991	488402	533631	617875	520671	502156	560478	602666	562462	544132	13523.2
108	Eragrostis	tef	Brown	PI494493	611645	525496	615796	606362	726776	612566	682313	506473	525057	600682	601317	21941.6
109	Eragrostis	tef	Brown	PI524438	519759	487832	479333	490084	528711	481784	483200	510226	438525	475749	489520	8080.15
110	Eragrostis	tef	Brown	PI524442	630174	551485	660327	523184	482054	581903	588251	502156	564446	578068	566205	17345.7
111	Eragrostis	tef	Brown	PI525438	533764	569207	610469	531383	512736	625546	571852	586135	653583	534028	572870	14632
112	Eragrostis	tef	Brown	PI557457	527945	636919	556246	583754	587193	630307	515513	726982	628852	568149	596186	19658.1
113	Eragrostis	tef	Ivory	PI318903	526686	473356	475679	434063	510198	523994	459772	446230	479347	496727	482605	9978.85
114	Eragrostis	tef	Ivory	Magna	651075	639042	587486	653677	573928	678966	531559	591425	604824	545706	605769	15449.6
115	Eragrostis	tef	Ivory	PI193510	529165	456981	489362	408694	343961	500028	507719	475679	494334	439417	464534	17408.3
116	Eragrostis	tef	Ivory	PI194926	500835	516147	485608	506317	493923	527394	606419	484121	523215	466755	511073	12152.2
117	Eragrostis	tef	Ivory	PI226946	505991	384982	396620	513926	460761	441717	429682	452429	515777	505991	460788	15347.6
118	Eragrostis	tef	Ivory	PI243908	499801	465098	534476	499886	526332	539703	535765	449786	500750	576375	512797	11866.5
119	Eragrostis	tef	Ivory	PI243909	562862	513626	421711	566588	495353	593061	526162	535794	555412	609223	537979	16971.9
120	Eragrostis	tef	Ivory	PI243911	552494	468101	433270	476727	509943	542578	565029	525043	497351	458766	502930	13807
121	Eragrostis	tef	Ivory	PI318899	437066	441868	393736	455423	536020	415139	457590	501473	435352	402745	447641	13801.1
122	Eragrostis	tef	Ivory	PI318901	434983	455777	463738	492804	455239	477902	434275	461146	420564	462406	455883	6775.37
123	Eragrostis	tef	Ivory	PI329681	530193	507975	525035	544740	521729	489856	575819	442378	558759	582167	527865	13202.2
124	Eragrostis	tef	Ivory	PI405074	588175	506501	562267	525722	518201	536714	471727	537536	481784	503045	523167	11164.1
125	Eragrostis	tef	Ivory	PI494192	430097	450990	445890	446046	456386	487945	459488	426853	460055	491458	455521	6709.17
126	Eragrostis	tef	Ivory	PI494202	511545	637448	524506	536144	556246	513926	646706	496601	539583	546724	550943	16200.8
127	Eragrostis	tef	Ivory	PI494204	560383	551870	511501	521445	549944	498838	494999	567820	497110	497676	525159	9269.62
128	Eragrostis	tef	Ivory	PI494207	525609	477591	525680	511629	510283	552069	557267	528201	504192	502067	519459	7512.81
129	Eragrostis	tef	Ivory	PI494208	525000	528074	566531	588897	482010	524773	471344	513456	477591	454077	513175	13563.4
130	Eragrostis	tef	Ivory	PI494211	546195	567884	548047	443833	469622	430344	463935	464861	379692	435766	475018	19112.2
131	Eragrostis	tef	Ivory	PI494222	476486	417731	466854	455381	418397	481925	478257	452859	490906	442179	458097	8137.14
132	Eragrostis	tef	Ivory	PI494227	492369	573703	553998	395694	558891	500304	529399	605840	473986	564181	524837	19278.1
133	Eragrostis	tef	Ivory	PI494229	472532	488402	490914	397016	447272	378501	492634	428360	426244	537202	455908	15523.7
134	Eragrostis	tef	Ivory	PI494233	727379	454545	415399	494221	564975	731214	551353	568149	538921	554527	560068	32374
135	Eragrostis	tef	Ivory	PI494234	563123	616552	684794	553204	495411	628455	645383	523184	652128	619065	598130	19370.2
136	Eragrostis	tef	Ivory	PI494237	533853	509263	514816	538301	522394	510665	562905	497818	572735	579435	534218	9059.41
137	Eragrostis	tef	Ivory	PI494242	571852	607824	563123	608485	684662	568546	522126	657021	543418	550956	587801	16288
138	Eragrostis	tef	Ivory	PI494254	615891	507049	605443	557965	603724	604782	550295	543418	551353	548179	568810	11412.3
139	Eragrostis	tef	Ivory	PI494265	435678	514093	465211	407561	458865	463228	491416	408056	412362	478002	453447	11621.6
140	Eragrostis	tef	Ivory	PI494267	584180	524264	515722	576503	502521	503243	549137	498186	537196	545015	533597	9621.74
141	Eragrostis	tef	Ivory	PI494275	618600	547409	588670	592268	577268	592636	578387	562069	569845	524703	575186	8298.77
142	Eragrostis	tef	Ivory	PI494290	435621	441839	484532	481684	464942	433425	436570	457987	432505	425266	449437	6771.26
143	Eragrostis	tef	Ivory	PI494313	607198	646023	523569	591801	579832	557182	587041	575426	524306	559364	575174	11694.5
144	Eragrostis	tef	Ivory	PI494327	558542	532153	560893	593685	590059	590370	587282	574421	660698	547621	579572	11132.4
145	Eragrostis	tef	Ivory	PI494331	619594	598434	561801	451107	487211	465655	570133	558891	484831	578200	537586	18900.4
146	Eragrostis	tef	Ivory	PI494335	496601	378898	393578	399265	345042	502156	334462	434576	458381	470019	421298	19014.8
147	Eragrostis	tef	Ivory	PI494341	515977	526841	549491	539632	593203	533683	531275	560412	491940	512818	535527	8852.04
148	Eragrostis	tef	Ivory	PI494343	516742	566559	483370	465947	487733	515042	469744	469729	477237	532012	498412	10473.6
149	Eragrostis	tef	Ivory	PI494344	499008	578854	492393	511586	549802	568811	550001	538187	495906	451797	523635	12622.3
150	Eragrostis	tef	Ivory	PI494348	593274	594846	645060	532904	545142	527323	541530	549576	632581	596886	575912	13385.6
151	Eragrostis	tef	Ivory	PI494355	518484	508130	520666	501982	534986	511317	493611	537323	469744	499844	509609	6339.4
152	Eragrostis	tef	Ivory	PI494361	499971	528130	539547	571078	501303	471713	525722	567763	559179	572480	533689	10989.4
153	Eragrostis	tef	Ivory	PI494374	554533	537380	620187	573996	575271	578458	613614	560185	567423	567735	574878	7964.93
154	Eragrostis	tef	Ivory	PI494375	548244	585271	490127	549802	592042	628516	624450	584775	524703	580129	570806	13636.2
155	Eragrostis	tef	Ivory	PI494378	608855	619918	649706	590398	591546	574052	561248	590583	630513	522705	593952	11505
156	Eragrostis	tef	Ivory	PI494379	445919	455451	524731	502450	551885	497209	509178	502237	468001	556871	501393	11810.9
157	Eragrostis	tef	Ivory	PI494380	539236	543088	476486	482492	566205	565695	564845	558840	523102	582735	540272	11441.5
158	Eragrostis	tef	Ivory	PI494381	576248	507252	507606	578415	540794	485636	522365	525283	507875	501274	525275	9864.9
159	Eragrostis	tef	Ivory	PI494382	525836	537777	535723	514306	516912	547947	579747	627397	587098	559874	553261	11329.8
160	Eragrostis	tef	Ivory	PI494384	513130	484872	489829	505849	558542	578443	567197	550001	491005	512790	525166	11078.6
161	Eragrostis	tef	Ivory	PI494385	578387	563103	526346	496841	562310	574222	662893	497875	474659	486585	542322	18157.1
162	Eragrostis	tef	Ivory	PI494391	519929	575894	547678	554491	660145	547579	529391	546233	518385	504730	550446	13833.9
163	Eragrostis	tef	Ivory	PI494397	575738	563457	611929	566106	556460	550497	491586	555822	645867	600413	571787	13085.8
164	Eragrostis	tef	Ivory	PI494401	513088	439346	456840	490934	466996	473866	532493	555610	570299	546460	504593	14377.9
165	Eragrostis	tef	Ivory	PI494402	499065	502011	492407	501331	522465	481883	484234	532677	528527	528456	507306	6058.46
166	Eragrostis	tef	Ivory	PI494403	537153	467548	539377	518017	503966	546275	508144	530878	563684	541700	525674	8620.68
167	Eragrostis	tef	Ivory	PI494405	512068	532337	494829	528782	573047	524873	486486	474560	593345	503654	522398	11804.3
168	Eragrostis	tef	Ivory	PI494407	534434	566673	497351	529165	526912	510510	497053	540468	487818	527026	521741	7543.76
169	Eragrostis	tef	Ivory	PI494413	557777	557947	546375	572622	500977	540411	477563	563188	497351	545284	535949	10211.6
170	Eragrostis	tef	Ivory	PI494418	525035	500965	441849	483112	277726	522787	509165	452033	511678	517761	474211	23665.5
171	Eragrostis	tef	Ivory	PI494421	499603	478285	535992	504390	481996	537819	488795	550737	515014	510651	510328	7826.44
172	Eragrostis	tef	Ivory	PI494427	521558	460041	593161	544094	552324	561347	580016	533541	527054	561800	543494	11713.1
173	Eragrostis	tef	Ivory	PI494428	471642	466613	419926	464304	544165	468242	508484	439247	434672	424799	464209	12220.3
174	Eragrostis	tef	Ivory	PI494430	540508	555188	653715	516042	650673	544344	529796	434840	501098	382866	530907	26361.6
175	Eragrostis	tef	Ivory	PI494436	460409	498725	511912	497889	510283	516983	466387	494716	475764	551219	498429	8467.88
176	Eragrostis	tef	Ivory	PI494450	700003	504536	402174	378501	558098	591160	594731	654508	550030	683471	561721	34473.1
177	Eragrostis	tef	Ivory	PI494451	584416	619197	534160	428889	535615	444494	479805	504404	539715	418838	508953	21001.9
178	Eragrostis	tef	Ivory	PI494459	543815	434311	475309	474912	430211	531251	625810	404422	456000	359193	473523	24275.4
179	Eragrostis	tef	Ivory	PI494460	487740	458777	486286	583754	581638	561272	405877	348877	596186	547914	505832	26326.2
180	Eragrostis	tef	Ivory	PI494461	490778	482803	470778	516728	492719	496827	499192	536219	500807	494263	498111	5664.65
181	Eragrostis	tef	Ivory	PI494471	538372	534760	549689	558755	521856	509816	584945	566772	581390	584959	553131	8474.14
182	Eragrostis	tef	Ivory	PI494472	569378	635697	589719	564690	630173	584832	526317	564874	626476	606376	589853	11095.6
183	Eragrostis	tef	Ivory	PI494474	538712	545907	545610	485367	506232	517394	521969	498880	545780	484546	519040	7771.19
184	Eragrostis	tef	Ivory	PI494475	640938	612042	541814	579732	514561	520666	542083	557664	533697	550907	559410	12775.4
185	Eragrostis	tef	Ivory	PI494476	574100	504404	375063	521332	547650	509033	633877	624752	392388	501759	518436	26997.5
186	Eragrostis	tef	Ivory	PI494487	545213	521657	527295	517790	511784	581744	526204	552097	536360	584265	540441	8072.15
187	Eragrostis	tef	Ivory	PI494488	568783	605668	634139	591390	616263	590059	587580	611617	638105	645825	608943	7923.9
188	Eragrostis	tef	Ivory	PI494489	520297	486515	553613	547919	563117	584265	520510	493370	525666	494220	528949	10341.4
189	Eragrostis	tef	Ivory	PI494490	535935	568514	534377	549406	529887	558443	532621	575696	471628	462378	531888	11908.3
190	Eragrostis	tef	Ivory	PI494491	525666	536488	545454	473058	470523	459106	536785	497577	446599	493597	498485	11329.4
191	Eragrostis	tef	Ivory	PI494494	627265	635729	665485	442114	490914	555849	671437	638242	629116	572381	592853	24209.9
192	Eragrostis	tef	Ivory	PI524434	505991	449520	509033	455603	401381	462084	450049	366731	359193	457984	441757	16236.2
193	Eragrostis	tef	Ivory	PI524435	559288	489460	543418	471474	422673	518555	459174	582696	517232	539450	510342	15612.6
194	Eragrostis	tef	Ivory	PI524437	500701	657286	527680	591425	453091	588912	649351	626604	492634	539847	562753	22252.8
195	Eragrostis	tef	Ivory	PI524439	472796	518687	622107	433121	584283	635464	576613	707541	570265	529664	565054	25465.9
196	Eragrostis	tef	Ivory	PI524444	577406	529267	547253	547914	565900	535747	526225	689687	549766	620520	568969	16021.4
197	Eragrostis	tef	Ivory	PI524445	531251	649218	537863	498717	479276	465258	515116	501891	594731	548972	532229	17490.2
198	Eragrostis	tef	Ivory	PI557456	644590	639167	605972	561933	504801	565239	636787	601476	556114	539186	585526	14967.8
199	Eragrostis	tef	Ivory	PI524446	621446	600481	610160	574852	665799	590801	522861	622869	765948	713873	628909	22169
200	Eragrostis	tef	Brown	PI494293	379078	360353	505785	410836	461727	472576	491019	545179	522326	407398	455628	19952.8

## Sheet: Length (1b)
Supplemental File 1b - Tef and E. pilosa seed length measurments
					Measurement Replicates
Count	Genus	Species	Color	Accession	1	2	3	4	5	6	7	8	9	10	MEAN (µm)	SEM (µm)
1	Eragrostis	tef	Brown	Dabi	1075.88	1189.71	1311.14	1120.4	1040.78	1239.16	1131.49	1230.85	1380.36	1230.01	1194.98	33.3178
2	Eragrostis	tef	Brown	Dessie	1161.15	1259.31	1176.78	1152.68	1177.81	1136.66	1261.72	1108.34	1299.01	1114.55	1184.8	20.9
3	Eragrostis	tef	Brown	PI193508	1077.9	1148.81	1106.26	1177.54	1101.53	1158.63	1171.36	1034.26	1133.17	1118.26	1122.77	14.1519
4	Eragrostis	tef	Brown	PI193511	1074.26	1030.98	932.431	885.519	893.883	974.98	882.246	1027.71	923.704	975.707	960.143	21.3936
5	Eragrostis	tef	Brown	PI193513	1099.72	1030.98	1082.62	1078.62	1049.17	1081.9	1036.8	1192.45	1141.17	950.251	1074.37	20.6896
6	Eragrostis	tef	Brown	PI194923	1190.39	1098.16	1232.19	1136.36	1218.13	1150.86	576.027	1072.76	1193.25	1245.52	1111.36	62.1272
7	Eragrostis	tef	Brown	PI194925	1204.59	1123.55	1188.52	1175.64	1204.27	1235.12	1039.42	1194.45	1176.1	1131.52	1167.32	17.7135
8	Eragrostis	tef	Brown	PI195934	1056.44	973.889	1326.64	1224.09	1078.62	1136.45	979.708	1108.44	1220.82	1240.09	1134.52	36.9984
9	Eragrostis	tef	Brown	PI195935	1132.08	863.699	1145.9	1069.9	1164.81	1036.44	965.161	1041.89	999.345	1010.98	1043.02	28.9192
10	Eragrostis	tef	Brown	PI195936	1075.71	983.344	1095.72	1215.72	977.162	1102.99	1052.8	1245.55	1077.9	1255.36	1108.23	31.6347
11	Eragrostis	tef	Brown	PI197210	1037.17	1166.63	1084.44	1009.53	1117.54	1023.35	996.436	1054.26	998.618	1034.26	1052.22	17.5084
12	Eragrostis	pilosa	Brown	PI211030	797.376	693.112	731.28	782.727	751.804	679.04	824.097	812.197	869.399	731.336	767.237	19.1292
13	Eragrostis	pilosa	Brown	PI219588	691.636	626.054	711.876	775.811	685.027	631.581	652.547	705.199	674.074	678.425	683.223	13.7168
14	Eragrostis	pilosa	Brown	PI221925	892.979	693.913	777.728	834.069	933.626	836.78	859.896	854.758	872.945	804.91	836.16	20.9816
15	Eragrostis	pilosa	Brown	PI222988	608.241	607.675	664.454	746.491	723.02	703.926	614.891	791.965	719.372	700.249	688.028	19.8766
16	Eragrostis	pilosa	Brown	PI223259	828.565	926.111	730.651	717.702	768.73	858.068	888.418	895.664	841.259	850.437	830.56	22.2431
17	Eragrostis	pilosa	Brown	PI223260	693.632	729.887	687.873	726.742	722.069	720.953	698.481	726.536	805.846	697.1	720.912	10.6808
18	Eragrostis	tef	Brown	PI226552	1320.46	1235	1273.91	1247	1064.08	1085.53	1306.28	1093.53	1214.63	1435.38	1227.58	37.3608
19	Eragrostis	tef	Brown	PI243912	1309.55	1150.63	1034.98	1140.08	1118.99	1113.17	1247.36	1024.44	1190.27	1325.19	1165.47	32.7052
20	Eragrostis	pilosa	Brown	PI251567	818.978	934.297	916.162	922.659	923.632	856.364	763.72	828.984	966.073	872.811	880.368	19.9567
21	Eragrostis	pilosa	Brown	PI263510	731.262	751.932	735.564	660.002	785.116	642.402	673.782	683.387	757.998	721.301	714.275	14.849
22	Eragrostis	tef	Brown	PI318900	980.799	1185.18	913.885	964.797	981.526	1232.09	1137.9	1230.27	1032.08	990.254	1064.88	37.8
23	Eragrostis	tef	Brown	PI318902	1194.27	1239.36	1072.08	1267.36	1166.27	1083.35	1013.16	1190.27	1116.44	1259	1160.16	27.2477
24	Eragrostis	tef	Brown	PI358594	1114.9	1244.27	1221.8	1187.63	1284.32	1262.6	1197.38	1171.99	1300.27	1207.59	1219.28	17.6528
25	Eragrostis	tef	Brown	PI358596	1119.35	1221.91	1213.91	1216.09	1282.64	1169.18	1088.81	1076.81	1133.17	1241.18	1176.3	21.9349
26	Eragrostis	pilosa	Brown	PI378082	993.489	959.571	929.432	983.071	1037.04	864.104	1042.76	914.563	1022.6	965.691	971.233	18.0504
27	Eragrostis	tef	Brown	PI442114	1044.8	992.436	1165.18	1084.44	1081.9	1067.71	1038.98	1074.26	1110.26	1161.18	1082.12	16.8362
28	Eragrostis	pilosa	Brown	PI442115	573.496	500.4	548.767	573.133	617.863	528.766	596.407	590.225	569.86	488.035	558.695	13.2727
29	Eragrostis	pilosa	Brown	PI442487	939.138	842.075	1020.19	888.186	918.716	854.949	817.402	930.474	851.44	831.601	889.417	19.8659
30	Eragrostis	tef	Brown	PI494188	1229.91	1189.9	1197.91	1207.36	1366.28	1160.45	1295	1286.64	1221.54	1430.65	1258.56	27.1142
31	Eragrostis	tef	Brown	PI494189	1187.06	1203.44	1197.92	1195.93	1279.01	1330.61	1205.32	1243.84	1224.51	1183.93	1225.16	14.9008
32	Eragrostis	tef	Brown	PI494193	1156.77	1032.63	1214.24	1188.41	991.058	1075.98	1302.06	1290.16	1236.32	1255.97	1174.36	34.2671
33	Eragrostis	tef	Brown	PI494212	1193.66	1156.31	1146.05	1019.24	1095.93	1157.14	1200.44	1244.44	1230.07	1127.98	1157.13	21.0516
34	Eragrostis	tef	Brown	PI494214	1108.81	1127.72	1034.98	986.981	1144.81	1168.45	1141.54	1072.44	1013.53	1021.53	1082.08	20.3982
35	Eragrostis	tef	Brown	PI494215	1137.9	1176.09	1214.63	1036.44	964.434	1130.63	1144.81	1106.99	1237.54	1020.44	1116.99	27.5159
36	Eragrostis	tef	Brown	PI494217	1093.53	1158.63	1072.44	1149.17	1189.54	1182.27	980.799	1115.35	1169.18	1068.44	1117.94	20.6697
37	Eragrostis	tef	Brown	PI494218	1070.99	1103.35	1036.44	1108.08	1080.08	934.977	1018.62	1116.44	965.161	1106.99	1054.11	20.1812
38	Eragrostis	tef	Brown	PI494223	959.978	1020.96	1019.44	1052.19	1047.57	1186.23	994.227	1009.21	1055.48	1140.38	1048.57	21.4482
39	Eragrostis	tef	Brown	PI494230	1072.44	1179.36	1022.98	1359.37	1240.09	1323.37	1204.09	1240.09	1248.09	1191	1208.09	32.2528
40	Eragrostis	tef	Brown	PI494236	1148.81	1113.9	1299.37	1321.55	1150.27	1084.08	1321.19	1094.63	1112.08	1190.27	1183.61	30.0966
41	Eragrostis	tef	Brown	PI494243	1056.49	1161.64	1168.89	1299.96	1281.05	1188.68	1091.74	1050.17	1183.86	1294.34	1177.68	29.4529
42	Eragrostis	tef	Brown	PI494244	1167.1	1046.83	1220.2	1150.27	1243.29	1102.17	1140.62	1168.2	1137.24	1163.12	1153.9	17.4668
43	Eragrostis	tef	Brown	PI494246	1032.8	950.978	1167.36	1136.45	1119.35	1057.53	1093.17	1207	1033.17	1042.98	1084.08	23.9082
44	Eragrostis	tef	Brown	PI494247	1189.18	1109.9	997.891	954.979	1156.45	1102.63	1091.35	1022.98	1118.26	1133.17	1087.68	23.2436
45	Eragrostis	tef	Brown	PI494251	1276.09	1109.54	1032.08	1278.27	1133.9	1164.45	1119.35	1185.9	1200.09	1213.91	1171.36	24.181
46	Eragrostis	tef	Brown	PI494253	1165.9	1118.99	1085.53	1364.1	1065.53	1109.54	1110.99	1173.18	1128.45	1281.91	1160.41	29.5938
47	Eragrostis	tef	Brown	PI494255	1302.93	1223.33	1217	1210.04	1250.61	1246.89	1262.46	1160.22	1201.95	1106.91	1218.24	17.3581
48	Eragrostis	tef	Brown	PI494257	1143.72	1240.45	1102.26	1332.46	1112.08	1203.36	1251.73	1226.27	1076.81	1152.81	1184.2	25.3673
49	Eragrostis	tef	Brown	PI494268	1146.63	1096.08	1118.99	1074.26	1269.91	1025.53	1297.19	1154.63	1268.82	1088.08	1154.01	29.6207
50	Eragrostis	tef	Brown	PI494271	1289.75	1181.82	1149.73	1118.73	1175.43	1060.04	1136.99	1124.42	1156.22	1191.68	1158.48	18.8977
51	Eragrostis	tef	Brown	PI494272	1077.17	1051.71	930.249	1012.07	1055.35	1141.17	1051.35	1028.44	1166.99	1086.26	1060.08	20.9005
52	Eragrostis	tef	Brown	PI494273	1052.8	1120.45	1024.8	1015.35	1094.26	1156.45	833.879	1065.53	692.778	1009.53	1006.58	44.4023
53	Eragrostis	tef	Brown	PI494285	973.162	1221.91	1121.17	1075.71	1169.18	1255.36	1216.45	1110.63	1082.26	1131.36	1135.72	26.4835
54	Eragrostis	tef	Brown	PI494286	1116.37	1253.48	1129.14	1195.58	1361.81	1276.11	1159.84	1329.13	1244.86	1110.82	1217.71	28.2808
55	Eragrostis	tef	Brown	PI494288	1058.99	1212.45	1018.26	1097.9	1265.55	1182.63	929.522	986.981	1199	1001.53	1095.28	35.9565
56	Eragrostis	tef	Brown	PI494291	942.978	1017.89	1030.62	950.251	1249.55	1249.55	1105.17	962.252	764.783	1046.26	1031.93	46.1023
57	Eragrostis	tef	Brown	PI494293	948.947	1009.68	1106.11	1068.38	1075.03	1063.48	1083.8	1135.88	1108.08	1026.77	1062.61	17.3108
58	Eragrostis	tef	Brown	PI494296	1241.51	1241.13	1392.07	1288.94	1261.62	1090.7	1131.07	1308.42	1228.06	1119.79	1230.33	29.531
59	Eragrostis	tef	Brown	PI494300	1153.76	1210.18	1198.53	1356.61	1051.55	1137.71	1217.48	1095.98	1376.27	1128.41	1192.65	33.2447
60	Eragrostis	tef	Brown	PI494302	950.978	870.245	1080.44	1200.45	1159.72	1031.71	1091.72	1076.44	989.527	1022.26	1047.35	30.7044
61	Eragrostis	tef	Brown	PI494307	1133.54	1144.81	1024.07	948.433	1075.71	801.877	1114.99	928.795	1142.26	1142.26	1045.68	37.2581
62	Eragrostis	tef	Brown	PI494310	943.341	1055.71	1078.62	1042.26	986.617	1082.62	1030.26	889.156	966.979	1077.9	1015.35	20.8946
63	Eragrostis	tef	Brown	PI494317	1190.66	1256.71	1204.94	1289.13	1207.65	1116.73	1152.49	1187.39	1217.74	1238.04	1206.15	15.6579
64	Eragrostis	tef	Brown	PI494319	915.339	941.887	1102.99	1196.81	940.796	1080.08	1220.82	1099.35	1106.63	1104.44	1070.91	33.4041
65	Eragrostis	tef	Brown	PI494324	1177.18	1065.53	1109.9	1142.63	1146.99	1046.26	1107.35	1377.55	1199	1092.44	1146.48	29.7204
66	Eragrostis	tef	Brown	PI494326	1235.73	1115.72	1067.71	1082.26	1118.63	1120.45	1093.53	1247.36	1065.53	1130.63	1127.75	20.268
67	Eragrostis	tef	Brown	PI494328	1082.62	1192.81	1060.44	1117.9	1024.44	996.072	1104.44	1162.63	1042.62	1027.71	1081.17	20.0629
68	Eragrostis	tef	Brown	PI494329	1102.76	1027.26	1059.34	1184.28	1269.76	1247.2	1177.43	1161.59	1208.94	1165.17	1160.37	24.4942
69	Eragrostis	tef	Brown	PI494330	1097.9	940.068	1195	1208.45	1009.16	1224.82	1287.37	1009.53	1323.01	1107.72	1140.3	40.4199
70	Eragrostis	tef	Brown	PI494332	1067.71	1174.63	960.07	1169.54	1109.9	1153.9	1234.27	1200.09	999.709	1296.09	1136.59	32.8633
71	Eragrostis	tef	Brown	PI494333	1142.99	1154.63	1255.73	1184.81	1121.54	1208.09	1142.26	1145.17	1093.17	941.887	1139.03	26.2605
72	Eragrostis	tef	Brown	PI494336	1281.91	1147.72	1143.36	1303.37	1217.54	1178.63	1256.82	1412.1	1126.26	1169.18	1223.69	28.4979
73	Eragrostis	tef	Brown	PI494337	1250.27	1284.09	1078.26	1244.09	1073.9	1132.45	1398.65	1225.54	1221.18	1274.64	1218.31	31.5543
74	Eragrostis	tef	Brown	PI494338	1067.35	1092.08	1104.44	983.708	1237.18	1157.54	1115.35	1102.26	1102.63	941.523	1090.41	26.0862
75	Eragrostis	tef	Brown	PI494339	1360.45	1094.3	1226.96	1130.62	1184.07	1210.9	1240.69	1208.79	1267.01	1304.86	1222.87	24.6804
76	Eragrostis	tef	Brown	PI494340	1333.19	1062.26	1307.73	1200.09	1156.08	1207	1037.89	1148.08	1161.18	972.071	1158.56	35.8318
77	Eragrostis	tef	Brown	PI494342	1227.91	1168.44	1404.81	1292.85	1169.39	1243.45	1248.5	1339.25	1422.35	1414.03	1293.1	30.8199
78	Eragrostis	tef	Brown	PI494345	1094.07	1041.95	1115.1	998.803	1133.39	1125.93	1147.25	1077.68	1016.7	1139.22	1089.01	16.8856
79	Eragrostis	tef	Brown	PI494346	1137.92	1223.8	1163.76	1200.87	1299.13	1297.67	1286.39	1195.41	1193.23	1187.41	1218.56	18.057
80	Eragrostis	tef	Brown	PI494347	1129.39	1218.92	1144.36	1125.72	1125.81	1159.25	1182.53	1156.47	1178.25	1183.26	1160.4	9.65561
81	Eragrostis	tef	Brown	PI494349	1140.68	1157.73	1172.68	1258.47	1328	1106.51	1009.09	1014.42	1036.53	1141.48	1136.56	32.5541
82	Eragrostis	tef	Brown	PI494351	1141.27	1038.66	1136.14	1188.46	1075.54	1157.41	1176.66	1195.79	1250.61	1166.77	1152.73	19.1139
83	Eragrostis	tef	Brown	PI494352	1148.52	1108.24	1106.84	1159.51	967.245	1170.63	1111.18	1111.91	1213.64	1222.02	1131.97	22.7228
84	Eragrostis	tef	Brown	PI494356	1050.38	1174.92	1174.68	1225.4	1190.78	1093.35	1090.5	1262.46	1181.65	1185.51	1162.96	20.6784
85	Eragrostis	tef	Brown	PI494357	1050.48	993.767	1077.05	988.653	903.272	939.455	1070.83	966.835	998.916	986.071	997.532	17.6146
86	Eragrostis	tef	Brown	PI494358	1118.7	1186.73	1147.03	1235.93	1301.88	1091.89	1231.5	1258.31	1191.12	1223.66	1198.67	20.5378
87	Eragrostis	tef	Brown	PI494362	1221.38	1173.89	1297.74	1297.75	1294.51	1350.4	1159.17	1146.42	1220.39	1285.2	1244.68	22.1221
88	Eragrostis	tef	Brown	PI494364	1136.39	1255.67	1287.09	1201.45	1181.13	1095.49	1092.46	1087.91	1195.06	1187.06	1171.97	21.7242
89	Eragrostis	tef	Brown	PI494365	1093.54	1233.59	1165.61	1200.75	1330.81	1294.35	1309.73	1198.49	1214.1	1250.57	1229.16	22.5974
90	Eragrostis	tef	Brown	PI494366	1092.07	1039.6	1204.36	1065	1099.65	1047.94	1165.75	1095.62	1129.6	1071.65	1101.12	16.5146
91	Eragrostis	tef	Brown	PI494370	1179.55	1394.99	1489.7	1303.5	1234.6	1409.32	1314.03	1254.79	1228.65	1322.76	1313.19	30.1605
92	Eragrostis	tef	Brown	PI494392	1221.73	1324.11	1203.42	1209.47	1160.7	1141.16	1197.61	1192.06	1248.14	1153.04	1205.14	16.7698
93	Eragrostis	tef	Brown	PI494393	1059.24	1057.57	1060.44	1029.89	1083.36	1156.79	1022.44	1115.46	1105.89	1025.67	1071.67	13.8384
94	Eragrostis	tef	Brown	PI494400	1353.23	1224.3	1325.92	1292.44	1325.54	1158.66	1230.7	1310.08	1205.89	1470.34	1289.71	28.2133
95	Eragrostis	tef	Brown	PI494425	1187.03	1200.47	1137.83	1117.14	1223.38	1277.97	1230.45	1320.16	1133.05	1245.21	1207.27	20.787
96	Eragrostis	tef	Brown	PI494426	1279.37	1187.36	1160.81	1182.63	1257.18	1272.09	1108.08	1297.55	1104.81	1261.55	1211.14	22.6902
97	Eragrostis	tef	Brown	PI494445	1222.63	1127.35	1188.81	1150.27	1248.82	1192.09	1235.73	1260.09	1184.09	1228.45	1203.83	13.5963
98	Eragrostis	tef	Brown	PI494446	1110.9	1256.5	1269.14	1375.86	1190.9	1180.46	1301.24	1180.02	1228.59	1160.58	1225.42	24.4637
99	Eragrostis	tef	Brown	PI494453	921.522	1148.08	984.435	905.884	1048.44	1096.44	950.978	1133.17	1106.26	1114.63	1040.98	29.1751
100	Eragrostis	tef	Brown	PI494456	1329.55	1206.63	1335.01	1206.63	1303	1103.35	1231	1145.9	1272.82	1364.46	1249.84	27.1724
101	Eragrostis	tef	Brown	PI494463	1187.36	1181.9	1401.92	1211	1200.81	1116.81	1213.18	1297.55	1236.09	1278.64	1232.53	24.6977
102	Eragrostis	tef	Brown	PI494468	1064.08	1165.18	1144.45	1217.18	1244.09	981.89	1130.26	1125.9	1158.99	1192.45	1142.45	23.9336
103	Eragrostis	tef	Brown	PI494473	1326.64	1166.27	994.254	1275.73	1013.53	985.526	1152.45	1249.55	1174.27	1248.82	1158.7	38.9757
104	Eragrostis	tef	Brown	PI494478	1249.55	1229.54	1142.63	1198.27	1232.82	1248.82	900.793	1172.81	1224.45	1277.55	1187.72	34.2297
105	Eragrostis	tef	Brown	PI494479	1271.37	1319.37	1204.45	951.706	1182.63	1192.81	1351.73	1247	1288.46	1292.09	1230.16	35.56
106	Eragrostis	tef	Brown	PI494483	1125.52	1345.54	1365.23	1213.45	1251.07	1387.35	1173.84	1213.08	1306.46	1266.66	1264.82	27.1896
107	Eragrostis	tef	Brown	PI494492	1086.99	978.98	1097.53	1143.72	1254.27	1078.26	1143.72	1081.17	1246.27	1215.72	1132.66	27.3637
108	Eragrostis	tef	Brown	PI494493	1228.8	1211.6	1266.08	1265.98	1373.8	1227.68	1367.97	1130.5	1060.97	1288.91	1242.23	30.3871
109	Eragrostis	tef	Brown	PI524438	1141.37	1116.69	1093.31	1086.27	1190.07	1100.32	1073.53	1114.29	1078.07	1127	1112.09	11.0494
110	Eragrostis	tef	Brown	PI524442	1125.9	1040.44	1139.36	1047.71	1003.71	1094.26	1096.08	1063.71	1109.17	1229.18	1094.95	19.9039
111	Eragrostis	tef	Brown	PI525438	1041.53	1139.36	1170.27	1062.26	1004.07	1113.54	1076.44	1017.16	1142.99	1042.98	1081.06	18.1485
112	Eragrostis	tef	Brown	PI557457	1058.99	1174.27	1097.9	1158.99	1145.17	1236.09	1016.07	1271	1261.55	1184.45	1160.45	26.712
113	Eragrostis	tef	Ivory	PI318903	1094.33	1111.44	1062.6	1012.13	1147.41	1191.59	1094.23	1045.42	1219.56	1107.91	1108.66	20.1488
114	Eragrostis	tef	Ivory	Magna	1337.23	1349.27	1203.86	1229.09	1203.3	1333.95	1190.7	1216.21	1278.45	1169.99	1251.2	21.3732
115	Eragrostis	tef	Ivory	PI193510	1216.2	1163.64	1184.83	1114.72	994.166	1224.98	1183.98	1155.96	1174.13	1062.91	1147.55	22.6643
116	Eragrostis	tef	Ivory	PI194926	1083.01	1134.04	1130.75	1166.17	1152.23	1135.39	1292.67	1176.52	1182.37	1205.67	1165.88	17.7247
117	Eragrostis	tef	Ivory	PI226946	1097.53	943.341	1062.62	1082.62	1001.53	1011.71	928.795	909.884	1015.71	1078.62	1013.24	21.4679
118	Eragrostis	tef	Ivory	PI243908	1086.18	1058.7	1110.9	1059.23	1125.79	1190.26	1213.54	1115.45	1186.54	1200.23	1134.68	18.5972
119	Eragrostis	tef	Ivory	PI243909	1134.51	1161.64	1070.48	1139.5	1174.27	1306.77	1142.03	1154	1102.53	1282.77	1166.85	23.3567
120	Eragrostis	tef	Ivory	PI243911	1213.68	1092.23	1040.72	1110.49	1080.62	1183.29	1262.6	1043.27	1259.03	1088.21	1137.41	26.8759
121	Eragrostis	tef	Ivory	PI318899	1042.58	1044.88	976.797	975.781	1112.19	1009.8	1024.67	1094.17	1067.65	1025.23	1037.38	14.2814
122	Eragrostis	tef	Ivory	PI318901	998.171	1054.24	1181.79	1129.08	1123.17	1083.11	922.933	1016.87	1084.44	1159.58	1075.34	25.1207
123	Eragrostis	tef	Ivory	PI329681	1105.17	1090.62	1059.35	1201.18	1166.63	1072.44	1129.17	943.341	1109.54	1270.64	1114.81	27.8112
124	Eragrostis	tef	Ivory	PI405074	1265.15	1124.35	1154.51	1120.97	1175.45	1182.44	1137.88	1089.97	1040.44	1059.3	1135.05	20.6087
125	Eragrostis	tef	Ivory	PI494192	1069.21	1046.31	1016.81	975.085	979.635	1094.04	1086.68	1080.59	1036.6	1098.07	1048.3	14.426
126	Eragrostis	tef	Ivory	PI494202	1068.81	1173.18	1114.63	1058.26	1245.18	1124.45	1229.91	1022.26	1117.54	1171.36	1132.56	23.017
127	Eragrostis	tef	Ivory	PI494204	1212.25	1212.91	1154.09	1089.78	1145.64	1063.07	1279.03	1099.07	1105.14	1104.32	1146.53	21.6722
128	Eragrostis	tef	Ivory	PI494207	1172.17	1037.01	1113.72	1235.4	1132.41	952.421	1165.75	1153.31	1031.67	1176.1	1116.99	26.9289
129	Eragrostis	tef	Ivory	PI494208	1167.32	1061.58	1085.59	1139.07	1012.04	1174.36	1045.09	1135.71	1032.57	1010.44	1086.38	20.0036
130	Eragrostis	tef	Ivory	PI494211	1076.44	1147.36	1193.54	925.158	1064.44	1111.35	985.526	1025.17	978.253	982.617	1048.99	26.831
131	Eragrostis	tef	Ivory	PI494222	1065.07	1037.91	1006.12	993.621	1085.8	1129.11	1104.76	1019.82	943.907	960.949	1034.7	19.3713
132	Eragrostis	tef	Ivory	PI494227	1181.18	1228.09	948.069	1136.45	1097.17	1140.08	1117.17	1111.35	1142.26	1296.82	1139.86	28.6898
133	Eragrostis	tef	Ivory	PI494229	937.159	1082.99	1102.99	963.706	1037.53	996.436	1109.17	920.067	1138.26	1032.08	1032.04	24.1224
134	Eragrostis	tef	Ivory	PI494233	1318.64	1010.26	1053.89	1158.27	1025.53	1304.09	1159.72	1216.82	1199.36	1182.63	1162.92	33.8135
135	Eragrostis	tef	Ivory	PI494234	1229.91	1173.18	1226.63	942.978	1105.17	1364.46	1179.36	1138.63	1331.73	1082.62	1177.47	38.6825
136	Eragrostis	tef	Ivory	PI494237	1165.68	1154.99	1099.07	1105.99	1241.81	1159.8	1030.76	1104.01	1311.86	1159.29	1153.33	24.9074
137	Eragrostis	tef	Ivory	PI494242	1128.45	1125.54	1128.81	1093.17	1256.82	1158.99	1180.45	1255	1290.28	1213.54	1183.1	21.3284
138	Eragrostis	tef	Ivory	PI494254	1250.64	1136.81	1181.9	1158.99	1111.35	1268.46	1213.91	1215.72	1152.08	1085.53	1177.54	18.8282
139	Eragrostis	tef	Ivory	PI494265	1057.91	1150.31	1070.16	1043.35	1107.55	1062.48	1169.7	1010.16	1096.52	1064	1083.22	15.3788
140	Eragrostis	tef	Ivory	PI494267	1261.56	1098.15	1110.21	1169.92	1161.63	1074.73	1120.52	1159.6	1261.63	1211.69	1162.96	20.6731
141	Eragrostis	tef	Ivory	PI494275	1155.59	1179.56	1134.51	1148.14	1226.82	1245.18	1184.09	1188.94	1212.32	1172.41	1184.76	11.1021
142	Eragrostis	tef	Ivory	PI494290	951.438	1079.31	1084.67	1106.47	958.883	980.791	1088.56	1059.84	929.481	965.187	1020.46	21.765
143	Eragrostis	tef	Ivory	PI494313	1124.58	1148.73	1021.29	1171.39	1121.96	1043.68	1135.71	1145.64	1097.45	986.839	1099.73	19.4637
144	Eragrostis	tef	Ivory	PI494327	1319.73	1184.09	1199.92	1342.4	1335.1	1285.94	1252.17	1181.79	1360.24	1160.36	1262.17	24.0708
145	Eragrostis	tef	Ivory	PI494331	1173.9	1086.62	1177.9	1090.99	1061.9	1069.17	1028.07	994.254	1077.9	1129.17	1088.99	18.4619
146	Eragrostis	tef	Ivory	PI494335	1181.18	988.072	1087.72	1050.62	1025.53	1203.36	1040.8	1219.73	1243.36	1104.44	1114.48	28.7228
147	Eragrostis	tef	Ivory	PI494341	1151.69	1259.03	1304.84	1277.41	1242.97	1098.3	1169.84	1326.35	1180.98	1264.75	1227.62	23.2837
148	Eragrostis	tef	Ivory	PI494343	1059.3	995.329	1083.63	1098.69	1125.01	1078.07	1027.26	1127	1084.57	1133.49	1081.24	14.0814
149	Eragrostis	tef	Ivory	PI494344	1211.6	1279.29	1159.41	1083.55	1106.52	1218.13	1235.01	1245.27	1133.71	1117.68	1179.02	21.2757
150	Eragrostis	tef	Ivory	PI494348	1234.32	1141.18	1340.03	1188.1	1216.36	1186.37	1281.95	1323.1	1202.96	1107.55	1222.19	23.6505
151	Eragrostis	tef	Ivory	PI494355	1105.14	1184.67	1172.05	1146.56	1090.82	1138.1	1095.17	1168.53	1117.73	1143.79	1136.26	10.4862
152	Eragrostis	tef	Ivory	PI494361	1054.48	1140.29	1135.03	1147.22	1167.59	1050.93	1094.66	1165.26	1109.05	1126.27	1119.08	13.1438
153	Eragrostis	tef	Ivory	PI494374	1141.48	1158.75	1171.66	1047.61	1162.63	1136.68	1026.46	1058.34	1098.07	1131.89	1113.36	16.5663
154	Eragrostis	tef	Ivory	PI494375	1243.84	1177.81	1128.38	1265.13	1269.69	1277.96	1298.55	1186.65	1171.73	1144.95	1216.47	19.3586
155	Eragrostis	tef	Ivory	PI494378	1221.26	1143.99	1192.94	1168.27	1142.57	1120.21	1070.48	1112.42	1080.91	1142.2	1139.52	14.7978
156	Eragrostis	tef	Ivory	PI494379	1007.1	1049.31	1079.41	1139.82	1076.81	1047.17	1052.43	1037.83	1070.16	1146.51	1070.66	13.7874
157	Eragrostis	tef	Ivory	PI494380	1195.5	1059.3	1108.44	1091.55	1213	1158.82	1127.22	1179.76	1106.4	1157.45	1139.75	15.5621
158	Eragrostis	tef	Ivory	PI494381	1174.56	1126.69	1130.31	1179.56	1160.39	1095.2	1090.01	1189.61	1164.75	1139.47	1145.05	10.939
159	Eragrostis	tef	Ivory	PI494382	1141.98	1022.81	1146.51	1131.79	1161.85	1158.73	1141.46	1296.65	1259.63	1354.94	1181.63	30.2564
160	Eragrostis	tef	Ivory	PI494384	1106.52	1240.44	1220.92	1262.26	1245.52	1285.76	1214.77	1202.68	1207.22	1176.1	1216.22	15.7522
161	Eragrostis	tef	Ivory	PI494385	1162.07	1147.92	1159.41	1176.58	1338.25	1250.63	1256.5	1300.79	1093.31	1161.85	1204.73	24.4926
162	Eragrostis	tef	Ivory	PI494391	1207.19	1273.52	1211.9	1202.89	1304.03	1186	1237.49	1276.03	1232.83	1229.36	1236.13	11.8795
163	Eragrostis	tef	Ivory	PI494397	1102.57	1139.62	1157.45	1213.37	1061.44	1113.72	1196.92	1104.47	1177.37	1127.5	1139.44	14.9084
164	Eragrostis	tef	Ivory	PI494401	1187.89	1194.57	1237.87	1118.21	1184.86	1186.96	1282.83	1060.91	1106.47	1158.31	1171.89	20.4095
165	Eragrostis	tef	Ivory	PI494402	1167.32	1094.04	1147.4	1099.74	1165.18	1101.39	1020.87	1204.59	1074.68	1057.3	1113.25	17.9424
166	Eragrostis	tef	Ivory	PI494403	1107.55	1112.91	1069.29	1153.33	1084.15	1230.28	1220.24	1057.3	1161.48	1121.02	1131.76	18.7541
167	Eragrostis	tef	Ivory	PI494405	1136.51	1182.51	1085.93	1178.34	1155	1109.59	1176.22	1101.39	1121.78	1167.01	1141.43	11.1586
168	Eragrostis	tef	Ivory	PI494407	1188.87	1278.12	1051.58	1187.15	1170.21	1338.34	1210.97	1129.63	1197.87	1192.29	1194.5	24.3311
169	Eragrostis	tef	Ivory	PI494413	1070.93	1081.53	1235.77	1096.31	1159.8	1029.58	994.987	1154.64	1133.81	1105.7	1106.31	21.8475
170	Eragrostis	tef	Ivory	PI494418	1082.99	1069.9	1089.53	1203.72	783.33	1151.72	1138.99	1086.26	1083.72	1148.45	1083.86	36.0147
171	Eragrostis	tef	Ivory	PI494421	1155.03	1057.35	1171.15	1117.1	1070.69	1189.51	1170.81	1086.94	1228.8	1114.26	1136.16	17.6299
172	Eragrostis	tef	Ivory	PI494427	1021.29	1125.01	1211.88	1129.31	1148.98	1203.64	1230.44	1045.96	1181.6	1102.63	1140.07	22.0805
173	Eragrostis	tef	Ivory	PI494428	1140.81	1176.39	1135.58	1182.44	1218.06	1173.28	1162.07	1120.44	1058.79	1084.39	1145.23	15.1399
174	Eragrostis	tef	Ivory	PI494430	1118.26	1173.54	1264.09	1108.81	1333.55	1152.81	1067.71	961.524	1129.54	1023.71	1133.36	34.297
175	Eragrostis	tef	Ivory	PI494436	1045.17	1173.49	1153.83	1211.97	1161.36	1054.48	1167.59	1201.83	1068.89	1071.99	1131.06	20.2
176	Eragrostis	tef	Ivory	PI494450	1247.73	1380.1	1170.99	1413.56	1206.63	1376.46	1329.91	1309.55	1162.63	1251	1284.86	28.5219
177	Eragrostis	tef	Ivory	PI494451	1121.17	1299.37	1140.08	1024.07	1053.17	1073.9	1112.44	1179.72	1168.08	986.617	1115.86	28.2699
178	Eragrostis	tef	Ivory	PI494459	1184.45	1022.62	1138.99	1216.82	1137.54	1109.54	1403.74	1083.35	1105.53	1022.98	1142.56	34.9876
179	Eragrostis	tef	Ivory	PI494460	1092.81	1106.26	1113.9	1225.91	1253.18	1125.17	966.979	904.066	1149.17	1065.17	1100.26	33.3251
180	Eragrostis	tef	Ivory	PI494461	1099.39	1122.79	1100.23	1158.82	1137.98	1163.9	1136.51	1163.82	1093.31	1068.89	1124.56	10.4829
181	Eragrostis	tef	Ivory	PI494471	1106.91	1133.84	1093.54	1042.16	1150.88	1086.94	1175.43	1135.61	1048.66	1121.78	1109.57	13.5358
182	Eragrostis	tef	Ivory	PI494472	1188.3	1198.34	1248.36	1225.29	1180.79	1315.39	1252.62	1133.19	1266.81	1289.35	1229.84	17.5041
183	Eragrostis	tef	Ivory	PI494474	1180.4	1158.24	1135.58	1097.65	1059.92	1131.61	1077.73	979.605	1099.74	1084.02	1100.45	17.9438
184	Eragrostis	tef	Ivory	PI494475	1252.01	1180.98	1215.24	1080.62	1161.48	1096.03	1052.43	1123.45	1108.16	1072.07	1134.25	20.8291
185	Eragrostis	tef	Ivory	PI494476	1223.73	1099.72	1034.26	1120.45	1078.62	1137.54	1256.46	1187.36	927.34	1110.26	1117.57	29.9727
186	Eragrostis	tef	Ivory	PI494487	1166.3	1245.27	1112.42	1190.39	1033.45	1133.79	1087.73	1203.08	1124.61	1151.66	1144.87	19.239
187	Eragrostis	tef	Ivory	PI494488	1124.15	1119.76	1294.96	1191.11	1176.58	1236.75	1148.61	1208.23	1210.55	1100.77	1181.15	18.9445
188	Eragrostis	tef	Ivory	PI494489	1068.97	1096.83	1049.53	1129.31	1131.31	1172.17	1024.2	1203.53	1057.03	1129.08	1106.19	18.0557
189	Eragrostis	tef	Ivory	PI494490	1018.04	1081.53	1070.69	1168.68	1061.76	1121.65	1083.11	1136.68	989.59	1127.22	1085.9	17.365
190	Eragrostis	tef	Ivory	PI494491	1062.48	1158.73	1130.71	1048.98	925.846	925.601	1114.66	1157.38	950.249	1093	1056.76	29.1423
191	Eragrostis	tef	Ivory	PI494494	1254.27	1284.46	1255	1050.62	1208.09	1126.63	1176.09	1224.09	1159.36	1241.91	1198.05	22.4571
192	Eragrostis	tef	Ivory	PI524434	1084.08	1057.17	1011.35	1006.62	1015.35	961.161	1031.71	958.252	1022.98	936.432	1008.51	14.4712
193	Eragrostis	tef	Ivory	PI524435	1096.08	1048.8	1029.17	984.435	1089.53	1042.98	1149.54	1098.63	1081.17	1108.08	1072.84	14.8584
194	Eragrostis	tef	Ivory	PI524437	1052.8	1154.63	1078.26	1261.55	1098.26	1183.36	1181.9	1126.99	1032.08	1081.17	1125.1	22.3205
195	Eragrostis	tef	Ivory	PI524439	1010.26	1069.9	1189.9	1012.44	1108.08	1081.17	1193.54	1188.81	1055.35	977.526	1088.7	25.2728
196	Eragrostis	tef	Ivory	PI524444	1126.99	1013.53	1083.35	1077.53	1108.81	1154.63	1074.26	1209.18	1106.99	1118.26	1107.35	16.4904
197	Eragrostis	tef	Ivory	PI524445	1114.26	1221.18	1094.99	1022.26	1078.26	1153.54	1016.8	1136.45	1172.09	1128.45	1113.83	20.1771
198	Eragrostis	tef	Ivory	PI557456	1277.91	1356.1	1193.18	1330.28	1123.35	1260.09	1173.18	1224.09	1087.72	1204.81	1223.07	26.9876
199	Eragrostis	tef	Ivory	PI524446	1153.48	1268.03	1194.45	1157.1	1284.22	1291.57	1110.24	1219.8	1352.71	1326.55	1235.82	25.6258
200	Eragrostis	tef	Brown	PI494293	948.947	1009.68	1106.11	1068.38	1075.03	1063.48	1083.8	1135.88	1108.08	1026.77	1062.61	17.3108

## Sheet: Width (1c)
Supplemental File 1c - Tef and E. pilosa seed length measurments
					Measurement Replicates
Count	Genus	Species	Color	Accession	1	2	3	4	5	6	7	8	9	10	MEAN (µm)	SEM (µm)
1	Eragrostis	tef	Brown	Dabi	606.527	619.059	674.069	597.166	567.552	657.287	614.266	648.426	689.683	663.547	633.758	12.2331
2	Eragrostis	tef	Brown	Dessie	574.666	650.947	571.454	538.436	600.43	584.031	625.732	587.91	633.316	588.494	595.542	10.5143
3	Eragrostis	tef	Brown	PI193508	551.676	554.222	500.4	610.954	594.589	601.498	569.132	477.853	646.229	527.311	563.386	16.4622
4	Eragrostis	tef	Brown	PI193511	548.404	530.22	548.404	536.403	530.584	520.401	524.038	584.042	580.77	519.31	542.258	7.42095
5	Eragrostis	tef	Brown	PI193513	535.675	447.305	501.127	549.858	564.405	518.947	547.313	557.131	574.951	594.952	539.166	13.2663
6	Eragrostis	tef	Brown	PI194923	594.803	595.078	547.6	572.229	628.623	579.643		541.552	571.894	622.861	583.809	9.46793
7	Eragrostis	tef	Brown	PI194925	604.254	582.338	641.382	588.145	584.57	593.84	593.697	600.411	628.533	601.469	601.864	6.03735
8	Eragrostis	tef	Brown	PI195934	608.408	498.582	606.953	554.949	589.497	593.134	466.216	656.775	661.139	627.682	586.334	20.097
9	Eragrostis	tef	Brown	PI195935	534.948	479.308	605.135	594.952	646.956	595.316	541.858	618.227	554.949	637.501	580.915	16.5272
10	Eragrostis	tef	Brown	PI195936	631.682	605.862	579.315	635.683	507.31	606.226	614.59	554.949	596.407	574.951	590.698	12.1961
11	Eragrostis	tef	Brown	PI197210	561.495	515.31	538.948	516.765	538.585	522.947	578.951	583.679	534.221	572.405	546.331	8.17393
12	Eragrostis	pilosa	Brown	PI211030	421.064	352.07	363.225	383.506	387.018	375.095	386.853	397.083	426.374	362.993	385.528	7.67848
13	Eragrostis	pilosa	Brown	PI219588	368.142	357.005	388.8	390.983	370.414	373.358	368.209	380.188	371.081	403.326	377.151	4.3269
14	Eragrostis	pilosa	Brown	PI221925	418.993	360.143	360.746	397.083	407.594	406.164	415.716	393.182	390.317	417.012	396.695	6.80018
15	Eragrostis	pilosa	Brown	PI222988	337.144	333.695	374.781	400.278	399.555	368.875	350.838	391.74	356.473	403.809	371.719	8.39854
16	Eragrostis	pilosa	Brown	PI223259	391.968	421.082	383.015	367.546	358.859	414.32	406.977	392.721	410.714	426.029	397.323	7.12638
17	Eragrostis	pilosa	Brown	PI223260	390.789	399.36	411.538	386.662	395.923	387.909	370.055	378.244	404.385	373.504	389.837	4.23934
18	Eragrostis	tef	Brown	PI226552	637.501	557.859	656.411	718.598	579.315	557.859	592.043	578.951	572.042	680.049	613.063	17.8336
19	Eragrostis	tef	Brown	PI243912	627.682	570.587	485.49	610.59	590.952	585.133	576.042	568.041	628.773	579.679	582.297	12.8501
20	Eragrostis	pilosa	Brown	PI251567	476.742	547.286	528.837	493.106	453.233	447.175	454.825	508.395	519.134	464.404	489.314	11.1735
21	Eragrostis	pilosa	Brown	PI263510	454.417	527.474	534.334	545.38	518.341	491.421	511.769	467.208	550.166	574.307	517.482	11.8681
22	Eragrostis	tef	Brown	PI318900	504.4	589.497	545.858	554.222	547.313	614.59	612.772	668.776	586.952	549.858	577.424	14.8123
23	Eragrostis	tef	Brown	PI318902	676.776	659.684	604.044	650.229	633.137	593.134	605.135	612.772	614.59	671.322	632.082	9.62504
24	Eragrostis	tef	Brown	PI358594	533.953	591.401	597.75	670.598	651.92	646.955	565.056	623.772	630.727	559.271	607.14	14.2225
25	Eragrostis	tef	Brown	PI358596	543.312	644.411	642.956	625.5	668.412	614.59	589.134	556.768	563.314	499.309	594.771	16.9222
26	Eragrostis	pilosa	Brown	PI378082	499.328	397.233	419.909	459.916	467.853	431.945	465.791	461.267	460.36	480.917	454.452	9.49119
27	Eragrostis	tef	Brown	PI442114	573.496	424.758	614.226	547.313	628.773	548.404	574.951	616.408	594.952	613.863	573.714	18.8814
28	Eragrostis	pilosa	Brown	PI442115	386.21	329.479	315.659	369.481	290.567	312.023	356.753	356.026	315.296	332.024	336.352	9.43539
29	Eragrostis	pilosa	Brown	PI442487	510.376	485.886	523.13	515.884	506.017	483.572	486.291	544.01	484.905	473.612	501.368	7.01627
30	Eragrostis	tef	Brown	PI494188	636.41	605.135	618.954	602.589	668.049	650.229	666.958	635.683	596.771	595.316	627.609	8.84295
31	Eragrostis	tef	Brown	PI494189	585.503	575.722	582.594	571.138	617.332	614.573	531.255	628.533	574.86	572.824	585.433	8.96727
32	Eragrostis	tef	Brown	PI494193	638.849	606.117	555.906	568.913	583.113	527.39	653.967	682.966	565.541	663.941	604.67	16.6226
33	Eragrostis	tef	Brown	PI494212	625.096	611.329	612.959	562.177	605.179	540.242	570.743	564.416	650.873	547.292	589.031	11.6618
34	Eragrostis	tef	Brown	PI494214	545.858	585.861	604.044	526.584	520.401	577.133	639.683	606.953	564.405	570.951	574.187	11.7697
35	Eragrostis	tef	Brown	PI494215	781.875	622.954	593.134	586.588	596.771	629.137	574.224	611.681	538.948	593.498	612.881	20.4405
36	Eragrostis	tef	Brown	PI494217	594.589	665.867	608.408	691.323	666.958	610.59	506.219	639.683	635.683	625.5	624.482	16.2184
37	Eragrostis	tef	Brown	PI494218	558.95	589.497	609.135	485.854	537.494	500.036	534.948	659.321	570.587	548.404	559.423	16.2004
38	Eragrostis	tef	Brown	PI494223	514.168	519.392	479.148	517.19	564.653	600.881	590.897	532.252	560.524	554.886	543.399	11.9291
39	Eragrostis	tef	Brown	PI494230	619.318	557.859	569.86	561.132	570.951	588.406	533.493	579.315	516.765	520.401	561.75	10.0171
40	Eragrostis	tef	Brown	PI494236	602.589	627.682	628.773	727.689	661.139	732.053	630.228	699.687	625.5	716.416	665.176	15.5123
41	Eragrostis	tef	Brown	PI494243	561.774	615.725	572.858	555.613	572.526	583.467	554.375	570.938	577.242	564.54	572.906	5.58193
42	Eragrostis	tef	Brown	PI494244	577.291	474.274	547.017	519.43	493.088	481.801	527.119	539.655	501.677	609.097	527.045	13.5407
43	Eragrostis	tef	Brown	PI494246	584.406	463.67	609.135	675.686	573.86	604.044	653.502	678.231	641.138	646.956	613.063	20.1422
44	Eragrostis	tef	Brown	PI494247	627.682	527.311	604.771	531.311	565.132	592.77	637.501	693.141	526.584	601.498	590.77	17.2178
45	Eragrostis	tef	Brown	PI494251	659.321	562.586	502.946	676.776	602.589	589.497	559.313	598.225	640.41	630.228	602.189	16.5016
46	Eragrostis	tef	Brown	PI494253	617.863	621.863	580.406	561.132	586.588	674.958	621.136	659.684	640.41	611.681	617.572	11.146
47	Eragrostis	tef	Brown	PI494255	615.819	602.47	512.072	591.51	611.246	610.445	659.865	604.476	601.292	568.913	597.811	11.9347
48	Eragrostis	tef	Brown	PI494257	534.221	551.313	605.135	588.406	559.677	586.588	610.59	583.315	600.044	642.229	586.152	9.95545
49	Eragrostis	tef	Brown	PI494268	564.405	565.496	617.499	639.683	583.679	558.586	586.588	540.039	573.133	581.86	581.097	9.1729
50	Eragrostis	tef	Brown	PI494271	587.555	566.32	552.854	623.271	608.262	516.37	537.999	594.434	591.642	646.387	582.509	12.5403
51	Eragrostis	tef	Brown	PI494272	559.313	539.676	421.122	548.04	545.858	600.771	601.498	487.308	645.138	535.312	548.404	19.7837
52	Eragrostis	tef	Brown	PI494273	558.222	552.767	535.675	583.315	579.315	552.404	364.754	538.221	290.203	553.495	510.837	31.4254
53	Eragrostis	tef	Brown	PI494285	548.767	615.317	601.498	585.861	553.131	544.403	564.041	487.672	405.12	609.863	551.567	20.2424
54	Eragrostis	tef	Brown	PI494286	572.267	588.687	577.355	612.741	592.718	676.714	607.724	595.409	602.857	605.39	603.186	9.14497
55	Eragrostis	tef	Brown	PI494288	518.583	501.491	458.579	590.952	546.949	501.127	454.579	509.492	581.133	475.671	513.856	14.8881
56	Eragrostis	tef	Brown	PI494291	546.222	589.861	565.859	548.404	579.315	579.315	586.224	477.126	386.21	496.4	535.493	20.4925
57	Eragrostis	tef	Brown	PI494293	506.957	462.365	612.126	517.738	556.355	578.249	575.967	635.056	601.525	539.906	558.624	16.731
58	Eragrostis	tef	Brown	PI494296	635.906	629.052	674.64	650.941	620.185	636.794	707.726	609.575	700.071	721.603	658.649	12.5438
59	Eragrostis	tef	Brown	PI494300	511.101	512.32	527.04	582.301	540.415	495.023	556.516	523.464	600.385	508.308	535.687	10.8488
60	Eragrostis	tef	Brown	PI494302	516.401	481.49	503.673	644.047	503.673	520.038	565.859	621.5	588.406	614.226	555.931	18.3997
61	Eragrostis	tef	Brown	PI494307	584.406	372.027	564.041	444.032	615.317	464.761	433.85	498.218	497.127	497.127	497.091	23.4724
62	Eragrostis	tef	Brown	PI494310	536.766	456.76	529.129	521.129	450.942	546.949	433.85	441.123	515.31	571.678	500.364	15.7552
63	Eragrostis	tef	Brown	PI494317	609.018	602.598	604.291	609.993	673.779	574.487	653.09	585.007	568.153	582.519	606.293	10.681
64	Eragrostis	tef	Brown	PI494319	518.22	506.946	545.858	653.138	485.854	621.5	661.503	648.047	614.226	576.042	583.133	20.714
65	Eragrostis	tef	Brown	PI494324	621.136	566.223	552.767	587.315	553.131	503.673	556.404	624.045	689.505	651.684	590.588	17.5532
66	Eragrostis	tef	Brown	PI494326	568.405	494.581	573.496	562.586	538.221	568.405	523.674	706.961	630.591	497.854	566.478	20.1182
67	Eragrostis	tef	Brown	PI494328	529.129	530.584	665.503	639.319	528.402	528.766	532.766	673.504	706.597	650.229	598.48	23.491
68	Eragrostis	tef	Brown	PI494329	606.233	527.171	533.874	586.854	585.247	532.173	568.093	529.761	568.093	625.541	566.304	11.0425
69	Eragrostis	tef	Brown	PI494330	620.045	554.949	609.499	606.953	483.672	612.045	603.317	654.229	657.866	573.133	597.571	16.0591
70	Eragrostis	tef	Brown	PI494332	505.855	523.311	481.49	615.681	574.224	597.862	623.682	553.131	541.494	481.49	549.822	16.5834
71	Eragrostis	tef	Brown	PI494333	551.313	511.674	551.676	563.314	535.675	525.129	607.317	519.674	548.04	393.119	530.693	17.5015
72	Eragrostis	tef	Brown	PI494336	566.95	632.41	576.406	637.501	578.588	526.22	568.769	644.774	632.41	558.222	592.225	12.9867
73	Eragrostis	tef	Brown	PI494337	738.599	713.506	459.306	688.777	512.401	460.033	607.317	542.221	596.771	642.956	596.189	31.9959
74	Eragrostis	tef	Brown	PI494338	551.676	586.952	624.045	488.399	527.675	576.406	514.219	588.043	517.129	509.128	548.367	13.8617
75	Eragrostis	tef	Brown	PI494339	576.042	534.642	553.708	617.746	591.939	648.499	597.69	500.107	540.31	595.198	575.588	13.8769
76	Eragrostis	tef	Brown	PI494340	580.77	616.045	663.685	607.681	486.945	525.493	565.496	597.862	607.681	619.318	587.097	15.9991
77	Eragrostis	tef	Brown	PI494342	648.431	631.4	614.897	625.405	595.612	602.236	605.003	689.108	683.361	698.389	639.384	12.1594
78	Eragrostis	tef	Brown	PI494345	566.106	602.236	540.558	589.158	553.644	572.478	577.551	535.079	557.724	577.502	567.204	6.6392
79	Eragrostis	tef	Brown	PI494346	580.786	639.738	662.3	628.093	672.489	632.824	611.718	593.159	633.188	608.079	626.237	9.07849
80	Eragrostis	tef	Brown	PI494347	603.023	586.203	625.45	556.366	556.366	589.098	581.717	582.485	629.511	602.425	591.264	7.83772
81	Eragrostis	tef	Brown	PI494349	567.306	606.884	596.173	552.647	623.452	555.752	520.547	526.701	573.614	542.794	566.587	10.7347
82	Eragrostis	tef	Brown	PI494351	636.685	592.428	575.229	596.504	528.835	576.666	627.81	583.505	608.367	604.641	593.067	9.59991
83	Eragrostis	tef	Brown	PI494352	574.894	580.486	612.774	611.999	594.841	562.944	560.889	639.248	602.857	637.927	597.886	8.938
84	Eragrostis	tef	Brown	PI494356	660.218	652.669	625.315	627.031	653.88	611.604	649.699	585.575	631.175	647.603	634.477	7.33253
85	Eragrostis	tef	Brown	PI494357	530.453	526.595	544.981	478.346	531.323	525.086	556.452	483.295	515.214	522.042	521.379	7.71
86	Eragrostis	tef	Brown	PI494358	541.345	561.774	542.064	591.017	546.968	559.004	606.884	594.946	550.389	596.327	569.072	8.03755
87	Eragrostis	tef	Brown	PI494362	490.845	557.724	569.199	535.331	571.522	583.177	567.419	550.592	510.977	473.973	541.076	11.7931
88	Eragrostis	tef	Brown	PI494364	551.337	578.236	564.416	546.708	532	564.852	532.279	542.794	594.148	617.645	562.442	8.75926
89	Eragrostis	tef	Brown	PI494365	541.552	547.833	547.472	471.519	604.641	607.724	579.899	607.946	575.251	559.979	564.382	13.1149
90	Eragrostis	tef	Brown	PI494366	538.206	491.579	604.254	547.017	561.394	509.99	548.88	528.526	521.838	526.313	537.8	9.75426
91	Eragrostis	tef	Brown	PI494370	585.865	655.958	719.476	599.169	603.599	641.404	562.177	583.467	653.32	651.276	625.571	14.8963
92	Eragrostis	tef	Brown	PI494392	607.712	657.768	574.86	552.418	572.673	538.3	623.715	580.742	627.437	568.616	590.424	11.8324
93	Eragrostis	tef	Brown	PI494393	598.461	538.248	598.992	531.093	587.942	568.353	559.715	571.77	583.554	620.08	575.821	8.79329
94	Eragrostis	tef	Brown	PI494400	597.227	597.182	617.242	649.631	611.062	654.693	631.129	649.097	608.367	625.541	624.117	6.81129
95	Eragrostis	tef	Brown	PI494425	616.61	661.848	648.499	651.92	645.86	653.233	632.296	596.147	599.843	582.485	628.874	8.8903
96	Eragrostis	tef	Brown	PI494426	598.589	573.496	526.584	586.224	591.316	592.407	520.401	567.678	594.589	578.588	572.987	8.81205
97	Eragrostis	tef	Brown	PI494445	569.496	536.766	550.949	555.313	576.042	556.404	609.135	616.045	533.857	553.131	565.714	8.7962
98	Eragrostis	tef	Brown	PI494446	599.594	583.505	560.927	554.615	553.644	557.126	562.188	539.655	576.471	500.446	558.817	8.4468
99	Eragrostis	tef	Brown	PI494453	495.672	602.953	511.31	439.668	532.766	477.126	409.121	553.495	535.675	439.668	499.745	18.8607
100	Eragrostis	tef	Brown	PI494456	587.679	585.497	570.951	562.586	600.407	525.856	576.406	590.952	584.042	625.136	580.951	8.16479
101	Eragrostis	tef	Brown	PI494463	549.495	573.86	633.137	666.594	589.497	538.948	665.503	607.681	610.954	663.321	609.899	14.9458
102	Eragrostis	tef	Brown	PI494468	539.312	603.317	627.318	570.951	649.865	511.674	617.499	604.408	589.497	569.132	588.297	13.1621
103	Eragrostis	tef	Brown	PI494473	675.322	664.048	541.858	709.87	573.86	496.4	675.686	625.136	684.777	716.416	636.337	23.6971
104	Eragrostis	tef	Brown	PI494478	608.772	590.225	570.951	654.593	563.314	587.315	475.307	517.492	585.133	606.226	575.933	15.7504
105	Eragrostis	tef	Brown	PI494479	583.315	613.499	561.132	404.757	555.677	571.678	569.132	591.679	572.042	649.502	567.241	20.1055
106	Eragrostis	tef	Brown	PI494483	599.169	608.841	575.142	540.453	611.164	560.058	581.036	572.673	590.057	607.633	584.623	7.34962
107	Eragrostis	tef	Brown	PI494492	582.588	602.589	565.496	569.132	639.683	596.771	574.587	637.501	612.772	580.77	596.189	8.48411
108	Eragrostis	tef	Brown	PI494493	639.812	594.841	640.475	628.16	674.441	661.592	677.03	620.08	604.442	642.958	638.383	8.72242
109	Eragrostis	tef	Brown	PI524438	596.147	567.905	567.156	568.654	571.1	574.931	565.605	585.695	531.575	560.487	568.925	5.31726
110	Eragrostis	tef	Brown	PI524442	642.956	598.225	684.05	626.227	607.317	654.229	662.594	596.407	626.955	605.135	630.409	9.44656
111	Eragrostis	tef	Brown	PI525438	622.227	644.774	590.225	598.953	579.679	648.047	607.317	651.32	680.777	577.497	620.081	11.0568
112	Eragrostis	tef	Brown	PI557457	592.043	606.59	594.952	605.135	619.318	606.226	595.68	662.594	627.682	614.59	612.481	6.60689
113	Eragrostis	tef	Ivory	PI318903	647.437	531.323	587.434	530.72	604.581	630.727	505.835	504.97	603.599	597.287	574.391	16.4146
114	Eragrostis	tef	Ivory	Magna	652.369	678.13	635.841	716.991	634.923	666.531	564.06	619.813	614.441	581.601	636.47	14.2964
115	Eragrostis	tef	Ivory	PI193510	568.315	540.4	527.992	509.866	462.938	553.197	537.457	522.87	541.552	532	529.659	8.98378
116	Eragrostis	tef	Ivory	PI194926	609.402	612.925	527.239	608.228	561.484	599.075	636.662	513.671	566.343	518.504	575.353	13.9834
117	Eragrostis	tef	Ivory	PI226946	593.134	489.854	477.489	597.862	547.313	569.132	580.77	613.863	594.952	515.31	557.968	15.2805
118	Eragrostis	tef	Ivory	PI243908	652.45	589.745	637.117	616.922	609.436	606.455	604.581	549.343	576.618	618.296	606.096	9.27837
119	Eragrostis	tef	Ivory	PI243909	682.988	572.673	522.854	646.485	606.045	603.35	626.308	600.208	652.669	599.914	611.35	14.1311
120	Eragrostis	tef	Ivory	PI243911	596.907	556.121	552.722	587.314	618.536	644.193	610.701	630.727	540.295	567.743	590.526	11.2516
121	Eragrostis	tef	Ivory	PI318899	537.141	570.581	505.753	583.844	624.554	551.507	557.826	569.61	546.591	521.311	556.872	10.573
122	Eragrostis	tef	Ivory	PI318901	522.422	536.757	534.642	565.944	542.429	559.501	558.891	572.858	522.854	498.218	541.452	7.35045
123	Eragrostis	tef	Ivory	PI329681	542.221	584.042	594.952	574.224	608.408	502.946	632.046	512.401	562.586	520.401	563.423	13.675
124	Eragrostis	tef	Ivory	PI405074	624.803	613.779	602.786	592.933	572.267	571.721	588.857	637.016	598.495	614.193	601.685	6.75052
125	Eragrostis	tef	Ivory	PI494192	522.854	579.643	522.042	555.383	565.011	520.25	555.229	515.049	553.644	575.82	546.493	7.70461
126	Eragrostis	tef	Ivory	PI494202	641.138	590.952	557.859	546.585	610.59	546.222	620.045	671.322	601.498	662.594	604.88	14.3674
127	Eragrostis	tef	Ivory	PI494204	518.447	600.765	576.113	557.066	576.113	611.604	436.45	587.122	502.298	519.975	548.595	17.0653
128	Eragrostis	tef	Ivory	PI494207	501.394	602.598	595.221	574.145	617.231	669.582	618.239	629.635	622.759	599.252	603.006	13.8238
129	Eragrostis	tef	Ivory	PI494208	576.655	582.372	572.511	645.499	595.409	558.891	518.997	582.372	536.336	533.404	570.245	11.4984
130	Eragrostis	tef	Ivory	PI494211	616.408	631.682	659.321	635.683	661.866	559.313	593.134	603.317	524.402	569.496	605.462	14.1238
131	Eragrostis	tef	Ivory	PI494222	547.367	525.504	536.757	534.484	499.129	559.501	585.771	542.011	635.145	576.998	554.267	11.9449
132	Eragrostis	tef	Ivory	PI494227	576.042	608.408	686.595	614.226	619.318	589.861	668.049	675.322	545.494	641.501	622.482	14.4394
133	Eragrostis	tef	Ivory	PI494229	557.495	633.137	597.862	504.764	639.683	562.586	546.585	589.861	553.495	665.867	585.133	15.7059
134	Eragrostis	tef	Ivory	PI494233	675.322	538.948	553.495	620.772	538.948	593.134	612.045	557.131	584.406	653.502	592.77	15.0315
135	Eragrostis	tef	Ivory	PI494234	667.321	585.861	582.224	612.772	670.958	670.594	686.232	660.048	646.956	648.047	643.101	11.6464
136	Eragrostis	tef	Ivory	PI494237	499.866	527.171	542.636	568.94	581.107	585.865	594.841	612.3	626.974	636.082	577.578	13.8736
137	Eragrostis	tef	Ivory	PI494242	645.138	559.677	610.954	610.59	625.864	586.952	574.587	659.684	667.321	562.586	610.335	12.3857
138	Eragrostis	tef	Ivory	PI494254	643.32	603.317	671.685	665.139	600.044	702.96	548.404	670.958	661.866	636.046	640.374	14.296
139	Eragrostis	tef	Ivory	PI494265	526.957	606.862	524.804	492.098	528.248	549.9	537.815	502.128	513.728	464.312	524.685	11.979
140	Eragrostis	tef	Ivory	PI494267	596.979	574.145	564.589	587.942	544.721	613.779	579.79	561.119	565.692	579.007	576.776	6.20672
141	Eragrostis	tef	Ivory	PI494275	620.708	613.456	632.733	644.223	608.213	627.833	596.979	626.523	599.534	569.734	613.993	6.79034
142	Eragrostis	tef	Ivory	PI494290	553.543	564.137	534.642	539.655	599.252	564.54	498.391	559.501	498.218	518.504	543.038	10.0747
143	Eragrostis	tef	Ivory	PI494313	647.516	665.465	609.331	627.833	602.598	616.542	626.387	631.254	609.38	639.59	627.589	6.14834
144	Eragrostis	tef	Ivory	PI494327	538.654	579.79	533.953	608.262	549.538	565.692	543.005	599.207	645.104	585.575	574.878	11.3068
145	Eragrostis	tef	Ivory	PI494331	683.322	746.236	585.133	712.052	603.317	601.498	479.308	616.045	715.325	720.78	646.302	26.3293
146	Eragrostis	tef	Ivory	PI494335	534.948	512.765	494.581	543.312	460.761	613.499	496.763	582.588	647.683	534.584	542.149	18.1916
147	Eragrostis	tef	Ivory	PI494341	565.793	568.989	586.203	587.122	620.068	638.792	551.337	602.647	528.515	535.914	578.538	11.2455
148	Eragrostis	tef	Ivory	PI494343	600.765	635.19	526.099	509.908	547.988	601.657	524.157	534.589	528.62	566.143	557.512	13.2264
149	Eragrostis	tef	Ivory	PI494344	518.504	516.532	542.794	559.501	610.445	592.933	553.238	553.596	548.868	518.504	551.491	9.85765
150	Eragrostis	tef	Ivory	PI494348	636.794	645.104	594.841	596.598	515.049	560.916	528.891	569.388	656.639	664.528	596.875	16.8121
151	Eragrostis	tef	Ivory	PI494355	574.931	582.715	557.724	535.278	568.093	562.53	535.756	570.581	575.722	556.859	562.019	5.10245
152	Eragrostis	tef	Ivory	PI494361	602.598	580.814	600.339	606.117	572.858	603.162	585.575	622.579	654.306	591.401	601.975	7.34924
153	Eragrostis	tef	Ivory	PI494374	592.933	628.42	580.765	622.214	608.213	576.211	636.259	627.833	622.579	583.298	607.872	7.15916
154	Eragrostis	tef	Ivory	PI494375	572.858	602.598	568.341	602.364	595.552	619.474	609.658	595.552	578.371	664.829	600.96	8.77163
155	Eragrostis	tef	Ivory	PI494378	594.077	647.735	687.245	661.024	718.208	613.964	617.964	636.082	677.448	585.865	643.961	13.4636
156	Eragrostis	tef	Ivory	PI494379	550.72	544.567	632.375	582.763	549.949	650.35	563.133	588.326	528.677	596.979	578.784	12.4621
157	Eragrostis	tef	Ivory	PI494380	601.612	598.258	552.418	528.835	645.808	611.977	557.472	572.067	623.67	702.25	599.437	16.0475
158	Eragrostis	tef	Ivory	PI494381	616.771	617.78	512.346	598.827	580.377	599.914	618.879	604.291	604.619	584.269	593.807	9.95943
159	Eragrostis	tef	Ivory	PI494382	599.346	599.534	598.827	592.933	555.639	616.037	662.435	665.51	610.027	623.715	612.4	10.3237
160	Eragrostis	tef	Ivory	PI494384	569.884	510.352	498.448	461.192	553.644	596.504	548.454	558.842	476.359	480.149	525.383	14.5337
161	Eragrostis	tef	Ivory	PI494385	624.577	524.157	566.994	538.865	516.37	556.859	628.691	476.359	473.973	535.703	544.255	16.6967
162	Eragrostis	tef	Ivory	PI494391	549.433	517.356	569.534	540.754	643.124	598.827	504.94	590.825	516.806	498.448	553.005	14.8905
163	Eragrostis	tef	Ivory	PI494397	620.708	602.364	633.448	587.893	628.871	557.318	509.908	543.471	658.363	616.357	595.87	14.5947
164	Eragrostis	tef	Ivory	PI494401	572.267	450.251	433.778	543.471	486.539	518.504	528.677	554.615	552.109	507.458	514.767	14.4882
165	Eragrostis	tef	Ivory	PI494402	555.383	579.007	609.097	545.5	582.131	582.372	548.454	611.743	591.544	542.636	574.787	8.10649
166	Eragrostis	tef	Ivory	PI494403	553.238	468.866	568.989	565.793	554.006	549.949	471.579	507.013	576.655	542.064	535.815	12.4626
167	Eragrostis	tef	Ivory	PI494405	574.931	564.137	546.177	511.85	569.139	549.693	521.552	522.042	590.2	562.982	551.27	8.17674
168	Eragrostis	tef	Ivory	PI494407	580.377	602.033	560.058	504.379	591.928	505.222	565.895	551.337	534.642	597.878	559.375	11.2938
169	Eragrostis	tef	Ivory	PI494413	580.182	593.554	558.891	588.951	562.53	551.288	572.858	558.842	527.604	545.346	564.005	6.43373
170	Eragrostis	tef	Ivory	PI494418	567.678	586.952	537.857	469.489	439.668	566.587	568.041	532.039	575.678	658.23	550.222	19.3725
171	Eragrostis	tef	Ivory	PI494421	566.595	552.312	616.173	578.469	580.377	579.79	546.226	632.868	572.858	525.828	575.15	9.96852
172	Eragrostis	tef	Ivory	PI494427	616.542	522.042	602.786	598.495	633.583	587.555	582.763	636.304	622.94	590.057	599.307	10.4771
173	Eragrostis	tef	Ivory	PI494428	519.595	495.309	505.67	495.309	505.222	502.128	539.023	526.313	498.959	481.387	506.892	5.35381
174	Eragrostis	tef	Ivory	PI494430	620.045	614.954	666.23	592.77	621.863	613.863	609.863	537.857	553.858	494.218	592.552	15.7965
175	Eragrostis	tef	Ivory	PI494436	554.465	553.953	538.865	501.338	564.74	549.693	504.548	580.573	559.501	587.893	549.557	8.98744
176	Eragrostis	tef	Ivory	PI494450	666.594	556.768	524.402	472.034	607.681	581.133	584.042	600.044	594.952	581.86	576.951	16.3658
177	Eragrostis	tef	Ivory	PI494451	653.502	640.047	592.407	526.584	610.954	521.129	560.041	587.679	613.863	504.764	581.097	16.2247
178	Eragrostis	tef	Ivory	PI494459	589.497	534.584	582.951	509.855	470.943	637.137	616.772	491.672	537.13	446.942	541.748	20.0844
179	Eragrostis	tef	Ivory	PI494460	585.861	533.857	578.588	603.317	572.405	651.684	542.585	456.76	633.137	602.226	576.042	17.5291
180	Eragrostis	tef	Ivory	PI494461	550.31	537.021	564.54	622.579	542.482	566.693	528.62	561.721	520.25	561.774	555.599	8.99845
181	Eragrostis	tef	Ivory	PI494471	612.669	609.658	622.759	632.688	580.182	601.657	605.179	639.059	692.258	602.176	619.829	9.64525
182	Eragrostis	tef	Ivory	PI494472	590.825	585.575	590.825	560.965	600.339	537.341	536.072	600.904	641.976	599.959	584.478	10.1472
183	Eragrostis	tef	Ivory	PI494474	557.216	555.026	601.047	537.973	567.792	549.693	573.253	558.842	563.385	564.288	562.851	5.26521
184	Eragrostis	tef	Ivory	PI494475	628.42	556.452	604.291	676.485	560.916	592.933	629.274	622.759	626.568	626.387	612.448	11.2435
185	Eragrostis	tef	Ivory	PI494476	583.679	584.77	485.854	581.497	623.318	531.311	613.499	634.955	500.036	564.405	570.332	15.9841
186	Eragrostis	tef	Ivory	PI494487	629.052	605.179	595.078	560.257	658.363	660.079	610.633	566.595	605.274	591.401	608.191	10.6197
187	Eragrostis	tef	Ivory	PI494488	636.259	599.207	560.916	548.247	612.3	596.173	587.314	587.893	647.603	684.023	605.994	12.8933
188	Eragrostis	tef	Ivory	PI494489	612.669	550.72	577.047	641.404	586.64	633.403	580.377	546.591	553.238	549.538	583.163	11.1853
189	Eragrostis	tef	Ivory	PI494490	573.253	563.133	574.487	599.959	512.072	579.643	615.623	610.027	532.252	521.552	568.2	11.4734
190	Eragrostis	tef	Ivory	PI494491	646.639	596.173	608.213	564.992	581.352	634.656	610.445	544.721	606.862	572.267	596.632	9.94391
191	Eragrostis	tef	Ivory	PI494494	648.047	645.501	731.69	547.313	590.952	604.044	665.503	661.866	640.41	612.045	634.737	15.7849
192	Eragrostis	tef	Ivory	PI524434	621.863	569.86	569.132	590.588	534.221	564.405	563.314	510.946	507.673	573.86	560.586	11.041
193	Eragrostis	tef	Ivory	PI524435	568.041	605.135	602.589	580.042	518.22	559.677	551.313	626.955	537.13	589.497	573.86	10.5902
194	Eragrostis	tef	Ivory	PI524437	602.589	668.412	636.046	630.228	568.769	660.775	701.869	700.415	577.497	604.044	635.064	15.0026
195	Eragrostis	tef	Ivory	PI524439	590.225	612.045	631.682	557.859	610.59	695.323	637.501	665.139	625.136	579.679	620.518	12.7817
196	Eragrostis	tef	Ivory	PI524444	572.042	620.045	586.588	602.589	652.047	593.134	572.042	662.23	597.134	659.684	611.754	11.04
197	Eragrostis	tef	Ivory	PI524445	575.315	637.865	553.131	540.039	586.588	530.22	574.587	540.039	601.498	625.136	576.442	11.6474
198	Eragrostis	tef	Ivory	PI557456	630.228	654.957	634.228	609.135	592.043	632.046	596.771	635.683	646.229	579.315	621.063	7.95209
199	Eragrostis	tef	Ivory	PI524446	692.1	624.013	664.462	653.817	663.028	642.481	614.731	670.678	762.127	743.062	673.05	15.0884
200	Eragrostis	tef	Brown	PI494293	506.957	462.365	612.126	517.738	556.355	578.249	575.967	635.056	601.525	539.906	558.624	16.731

## Sheet: 1000-grain weight (1d)
Supplemental File 1d - Tef and E. pilosa seed 1000-grain weight
				Measurement replicates
Genus	Species	Color	Accession	1	2	3	4	MEAN (mg)	SEM (mg)
Eragrostis	pilosa	Brown	PI378082	99	92	98	93	95.5	1.75594
Eragrostis	pilosa	Brown	PI221925	74	80	78	81	78.25	1.54785
Eragrostis	pilosa	Brown	PI223259	73	78	77	75	75.75	1.10868
Eragrostis	pilosa	Brown	PI223260	74	73	70	76	73.25	1.25
Eragrostis	pilosa	Brown	PI219588	58	56	59	56	57.25	0.75
Eragrostis	pilosa	Brown	PI442115	41	40	42	42	41.25	0.478714
Eragrostis	tef	Ivory	PI524446	405	397	409	407	404.5	2.62996
Eragrostis	tef	Ivory	Magna	400	398	405	396	399.75	1.93111
Eragrostis	tef	Brown	Dabi	334	326	340	338	334.5	3.0957
Eragrostis	tef	Brown	PI494293	276	277	286	270	277.25	3.30088
Eragrostis	tef	Brown	Dessie	257	258	280	279	268.5	6.35741
Eragrostis	tef	Brown	PI494366	259	262	276	266	265.75	3.70529
Eragrostis	tef	Brown	PI494307	234	232	235	228	232.25	1.54785
