# Supplementary material for: Biggest of tinies: natural variation in seed size and mineral distribution in the ancient crop tef [Eragrostis tef (Zucc.) Trotter]
Source: Front Plant Sci. 2024 Dec 12;15:1485819. doi: 10.3389/fpls.2024.1485819 (PMC11669528; doi:10.3389/fpls.2024.1485819)
Supplement: Supplementary file 1 [file DataSheet1.zip › supplemental-files/supplemental-File-02.XLSX]

## Sheet: Sheet1
Supplemental File 2
Putative orthologous sequences identified in Eragrostis tef derived from reported seed size regulating genes in Oryza sativa or from Sorghum bicolor if no similarity was found between O.s.and tef.
Number	Gene Name	Reference GenBank ID	HSP#	Tef loci ID	E-value	Category
G-protein mediated pathway
1	GS3	AB488612.1	1	Et_4B_037033	4e-39	Gγ subunit
			2	Et_4A_032835	1e-35
2	DEP1	XM_015755406.1	1	Et_2A_016220	1e-33	Gγ subunit
			2	Et_2B_020312	7e-32
3	RGG1	XM_002464159.2	1	Et_4A_033233	3e-37	Gγ subunit
			2	Et_4B_037399	2e-37
4	RGG2	NM_001425716.1	1	Et_1B_014178	5e-30	Gγ subunit
			2	Et_1A_007872	5e-30
5	GGC2	XM_026027431.1	1	Et_8B_060031	1e-44	Gγ subunit
			2	Et_8A_056379	5e-43
6	D1/RGA1	NM_001420360.1	1	Et_4B_038633	2e-50	Gα subunit
			2	Et_4A_034491	4e-48
7	RGB1	NM_001418402.1	1	Et_4A_033392	5e-172	Gβ subunit
			2	Et_4B_037570	2e-168
The ubiquitin-proteasome pathway
8	GW2	NM_001409915.1	1	Et_1B_012534	9e-134	E3 ubiquitin ligase
			2	Et_1A_007739	9e-134
9	LG1/UBP15	XM_015771571.2	1	Et_1A_007738	0	Ubiquitin specific protease; carboxyl-terminal hydrolase
			2	Et_1B_012533	0
10	TUD1	NM_001417439.1	1	Et_4B_039915	0	U-box E3 ubiquitin ligase
			2	Et_4A_032389	0
11	GRX8/ WG1	NM_001416625.1	1	Et_1B_013670	7e-157	CC-type glutaredoxin
			2	Et_1A_008780	7e-157
12	bZIP47	XM_015786620.2	1	Et_2B_021895	1e-37	bZIP transcription factor
			2	Et_2A_018780	4e-34
13	WTG1/OTUB1	XM_015794619.2	1	Et_8B_059182	5e-43	Deubiquitinating enzyme
			2	Et_8A_056856	3e-41
14	GW6a/lHAT1	XM_015787265.2	1	Et_2B_021059	0	GNAT-like Protein
			3	Et_2A_017055	4e-136
15	CLG1/HRZ2	XM_015783610.2	1	Et_9B_065009	0	RING E3 ubiquitin ligase
			2	Et_9A_062429	0
Mitogen activated protein kinase (MAPK)
16	MKK4	XM_015772117.2	1	Et_1B_013796	0	MAP Kinase Kinase (4/5)
			2	Et_1A_008940	0
17	MAPK6	NM_001402743.1	1	Et_2B_020427	7e-166	MAP Kinase
			2	Et_2A_016372	2e-112
18	MKKK10/YODA	XM_015779979.1	1	Et_7A_052318	0	MAP Kinase Kinase Kinase
			2	Et_7B_054983	0
19	MKKK70	EU723693.1	1	Et_3B_029139	0	MAP Kinase Kinase Kinase
			2	Et_3A_024739	0
20	MKKK62	XM_015783536.2	1	Et_3B_029139	0	MAP Kinase Kinase Kinase
			2	Et_3A_024739	0
21	MKP1	XM_015784224.2	1	Et_9B_065745	0	MAPK phosphatase
			2	Et_9A_063599	0
Phytohormone mediated regulation
Brassinosteroid's (BRs)
22	BRD1/DWARF	NM_001402186.1	1	Et_4B_037316	1e-100	Brassinosteroid biosynthetic enzyme; cytochrome P450 85A1-like
			2	Et_4A_033123	3e-93
23	BRD2	XM_015758956.2	1	Et_2B_021536	0	Brassinosteroid biosynthetic enzyme; delta (24) - sterol reductase
			2	Et_2A_017531	0
24	D11/CYP724B1	NM_001402376.1	1	Et_7B_053601	3e-93	Brassinosteroid biosynthetic enzyme; cytochrome P450 724B1-like
			3	Et_7A_050868	2e-91
25	qGW5/GSE5/GW5	KT895078.1	1	Et_9B_064151	1e-52	Calmodulin binding protein
			6	Et_9A_062911	6e-40
26	GSK2	NM_001420262.1	1	Et_3B_028573	7e-72	GSK3/SHAGGY-like kinase
			2	Et_3A_023940	2e-68
27	GSK3	XM_015771211.2	1	Et_1B_012521	6e-87	GSK4/SHAGGY-like kinase
			2	Et_1A_007728	2e-83
28	BZR1	NM_001422245.1	1	Et_5A_042081	5e-87	Transcription factor in BR pathway
			2	Et_5B_045609	4e-84
29	DLT/D62/GS6	XM_026026207.1	1	Et_2A_018846	0	GRAS family protein
			2	Et_2B_022917	0
30	GS5	XM_015785073.2	1	Et_9B_065326	6e-51	Serine carboxypeptidase
			5	Et_9A_062784	5e-48
31	WRKY53	XM_015784892.2	1	Et_9A_060889	4e-107	WRKY transcription factor
			2	Et_9B_065768	7e-91
32	BAK1	NM_001422447.1	1	Et_8A_056982	8e-150	BRI1-associated receptor kinase; LRR receptor kinase
			2	Et_8B_059357	1e-144
33	GL3.1/GL3-1/qGL3/PPKL1	XM_015776333.2	1	Et_4A_033289	6e-90	Serine/Threonine-protein phosphatase
			2	Et_4B_037475	3e-88
34	GS2/GL2/OsGRF4	NM_001401924.1	1	Et_1B_013069	2e-87	Growth-regulating factor (GRF)
			2	Et_1A_009447	3e-82
35	LAC	XM_015782682.2	1	Et_9B_064552	0	Laccase-like protein
			2	Et_9A_061978	0
36	AGO17	XM_021463832.1	1	Et_7A_052294	2e-167	Argonaute protein
			2	Et_7B_054938	5e-164
37	GS9	XM_015755820.2	1	Et_2B_018952	3e-85	Transcription regulator
			2	Et_2A_014549	1e-77
38	BRI1/D61	NM_001428152.1	1	Et_3A_026874	0	BR receptor kinase
			2	Et_3B_031265	0
39	OFP1	XM_015786202.2	1	Et_3B_027868	1e-150	OVATE protein
			2	Et_3A_026893	6e-83
40	OFP8	NM_001428157.1	1	Et_3A_027041	3e-102	OVATE protein
			2	Et_3B_031413	1e-101
41	GW10	XM_015757933.2	1	Et_1A_009105	0	Cytochrome P450 89A2
			2	Et_1B_011770	0
42	POW1	XM_015789277.2	1	Et_5B_044300	0	Homeodomain-like protein
			2	Et_5A_041653	0
Auxin
43	TGW6	XM_015786907.2	1	Et_1B_010879	3e-111	IAA-glucose hydrolase
			9	Et_1A_008875	5e-69
44	BG1	NM_001417241.1	1	Et_4A_035680	6e-127	Regulator of auxin response and transport
			2	Et_4B_039820	6e-105
45	qTGW3/GL3.3/qGL6	XM_015777621.2	1	Et_4A_034324	2e-101	GSK3/SHAGGY-like kinase
			2	Et_4B_038464	1e-99
46	ARF6	NM_001409331.1	1	Et_1B_012151	0	Auxin response factor
			2	Et_1A_009213	0
47	AUX3/qGL5	NM_001420431.1	1	Et_9B_064519	0	Auxin influx carrier
			2	Et_9A_061945	0
Giberellic Acid/ Giberellin's
48	GSR1/GW6/GASR7	XM_015786238.2	1	Et_2A_017885	2e-65	GA response
			4	Et_2B_022846	5e-62
Cytokinin
49	PUP4/BG3	XM_015791655.2	1	Et_3B_031221	0	Purine permease
			2	Et_3A_023362	0
50	AGO2	NM_001419865.1	1	Et_7B_054704	0	AGO protein
			2	Et_7A_052067	0
Transcriptional regulatory factors
SQUAMOSA promoter binding protein-like (SPL) family
51	SPL13/GLW7	NM_001404895.1	1	Et_5B_045771	2e-45	Squamosa promoter-binding protein
			2	Et_5A_040612	3e-43
52	SRS5/TID1	NM_001404459.1	1	Et_4B_037818	0	Alpha-tubulin protein
			2	Et_4A_033668	0
53	qGW8/SPL16	NM_001422652.1	1	Et_8A_057176	5e-70	Squamosa promoter-binding protein
			2	Et_8B_059442	7e-65
54	GL7/GW7	XM_015791791.2	1	Et_5A_041992	0	TRM-containing protein; LONGIFOLIA 1
			2	Et_5B_044672	0
APETALA2-type (AP2) transcription factors
55	SMOS1/SHB	NM_001420478.1	1	Et_9A_061704	6e-128	AP2-type transcription factor
			2	Et_9B_064280	1e-125
56	SSH1	XM_015792405.2	1	Et_5A_041149	3e-45	AP2-like transcription factor; ethylene-responsive TF
			2	Et_5B_043855	5e-44
Basic helix-loop-helix (bHLH) family
57	An-1	XM_015780179.2	1	Et_7A_051373	1e-33	Basic helix-loop-helix protein
			6	Et_7B_054111	1e-22
58	PGL1	NM_001417235.1	1	Et_4B_039816	1e-55	Atypical non-DNA-binding bHLH protein
			2	Et_4A_034471	5e-54
Transcription factors
59	GL6/SG6	XM_015786595.2	1	Et_1A_007397	4e-58	PLATZ transcription factor
			2	Et_1B_012198	2e-56
60	OsMADS1/qLGY3	NM_001417365.1	1	Et_4A_034696	5e-79	MADS-domain transcription factor
			3	Et_4B_038850	3e-77
61	FLR1	XM_015776058.2	1	Et_4B_035986	0	Receptor-like kinase FERONIA
			2	Et_4A_031758	0
62	FLR2	XM_015766640.2	1	Et_4A_031758	0	Receptor-like kinase FERONIA
			2	Et_4B_035986	0
Other general proteins
63	GAD1	XM_015794070.2	1	Et_1A_004711	8e-28	Secretory signal peptide
			2	Et_8B_060657	5e-26
Endosperm/Embryo development
65	OsNF-YB1	NM_001402119.1	1	Et_1B_012955	7e-22	Component of the NF-Y/HAP transcription factor complex
			2	Et_1A_008140	4e-20
66	OsNF-YC12/OsNF-YC11	XM_015757900.1	1	Et_3B_028069	1e-70	Nuclear transcription factor Y subunit C
			4	Et_3A_026553	2e-42
67	YUC11	XM_015764057.2	1	Et_10A_000918	2e-65	Indole-3-pyruvate monooxygenase
			2	Et_10B_003085	5e-57
68	OsMADS6/AFG1	NM_001401921.1	1	Et_1A_008330	2e-82	MADS-box protein
			2	Et_1B_013147	5e-79
69	OsMADS29	NM_001406452.1	1	Et_1A_007390	5e-72	MADS-box protein
			2	Et_1B_012186	4e-65
70	OsNAC20/ONAC020	XM_015765519.2	1	Et_7B_053956	5e-49	NAC transcription factor
			2	Et_7A_052761	2e-45
71	OsNAC26/ONAC026	XM_015774370.2	1	Et_7B_053956	3e-45	NAC transcription factor
			2	Et_7A_052761	8e-42
Lipid metabolism
72	ACOT	NM_001419340.1	1	Et_7B_053797	6e-44	Acyl-CoA thioesterase
			2	Et_7A_051076	5e-41
