# Supplementary material for: Biggest of tinies: natural variation in seed size and mineral distribution in the ancient crop tef [Eragrostis tef (Zucc.) Trotter]
Source: Front Plant Sci. 2024 Dec 12;15:1485819. doi: 10.3389/fpls.2024.1485819 (PMC11669528; doi:10.3389/fpls.2024.1485819)
Supplement: Supplementary file 1 [file DataSheet1.zip › supplemental-files/supplemental-File-03.XLSX]

## Sheet: enrichment
Supplemental File 3
Grouping by Gene Ontology (GO) term Biological Processes of genes reported to control grain size in O. sativa. Analysis conducted in ShinyGO v0.80.
Enrichment FDR	nGenes	Pathway Genes	Fold Enrichment	Pathway	URL	Genes
1.94337e-10	6	24	116.153	GO:0007186 G protein-coupled receptor signaling pathway	http://amigo.geneontology.org/amigo/term/GO:0007186	OsWD40-80 D1 RGG2 GS3 RGG1 DEP1
2.36058e-18	11	47	108.739	GO:0009742 brassinosteroid mediated signaling pathway	http://amigo.geneontology.org/amigo/term/GO:0009742	D61 OsOFP8 ILI6 ELF1 OsPPKL1 ERF142 DLT BZR1 TBP1 GSK2 D1
2.36058e-18	11	47	108.739	GO:0043401 steroid hormone mediated signaling pathway	http://amigo.geneontology.org/amigo/term/GO:0043401	D61 OsOFP8 ILI6 ELF1 OsPPKL1 ERF142 DLT BZR1 TBP1 GSK2 D1
2.36058e-18	11	47	108.739	GO:0048545 response to steroid hormone	http://amigo.geneontology.org/amigo/term/GO:0048545	D61 OsOFP8 ILI6 ELF1 OsPPKL1 ERF142 DLT BZR1 TBP1 GSK2 D1
2.36058e-18	11	47	108.739	GO:0071367 cellular response to brassinosteroid stimulus	http://amigo.geneontology.org/amigo/term/GO:0071367	D61 OsOFP8 ILI6 ELF1 OsPPKL1 ERF142 DLT BZR1 TBP1 GSK2 D1
2.36058e-18	11	47	108.739	GO:0071383 cellular response to steroid hormone stimulus	http://amigo.geneontology.org/amigo/term/GO:0071383	D61 OsOFP8 ILI6 ELF1 OsPPKL1 ERF142 DLT BZR1 TBP1 GSK2 D1
1.13961e-17	11	54	94.6429	GO:0009741 response to brassinosteroid	http://amigo.geneontology.org/amigo/term/GO:0009741	D61 OsOFP8 ILI6 ELF1 OsPPKL1 ERF142 DLT BZR1 TBP1 GSK2 D1
2.55866e-16	11	71	71.9819	GO:0071407 cellular response to organic cyclic compound	http://amigo.geneontology.org/amigo/term/GO:0071407	D61 OsOFP8 ILI6 ELF1 OsPPKL1 ERF142 DLT BZR1 TBP1 GSK2 D1
3.30739e-13	13	253	23.8733	GO:0071396 cellular response to lipid	http://amigo.geneontology.org/amigo/term/GO:0071396	D61 OsOFP8 ILI6 ELF1 OsPPKL1 OsWD40-80 ERF142 DLT MAPK6 BZR1 TBP1 GSK2 D1
5.59677e-12	12	247	22.5722	GO:0050793 reg. of developmental proc.	http://amigo.geneontology.org/amigo/term/GO:0050793	ONAC026 OsWD40-80 MAPK6 GL7 MFO1 LHS1 ONAC020 ILI6 BG1 D1 SNB DEP1
1.4641e-11	13	349	17.3064	GO:1901701 cellular response to oxygen-containing compound	http://amigo.geneontology.org/amigo/term/GO:1901701	D61 OsOFP8 ILI6 ELF1 OsPPKL1 OsWD40-80 ERF142 DLT MAPK6 BZR1 TBP1 GSK2 D1
1.72493e-11	13	356	16.9661	GO:0033993 response to lipid	http://amigo.geneontology.org/amigo/term/GO:0033993	D61 OsOFP8 ILI6 ELF1 OsPPKL1 OsWD40-80 ERF142 DLT MAPK6 BZR1 TBP1 GSK2 D1
3.2588e-13	16	496	14.9874	GO:0009755 hormone-mediated signaling pathway	http://amigo.geneontology.org/amigo/term/GO:0009755	D61 OsOFP8 OsARF6a ILI6 BG1 ELF1 OsPPKL1 OsWD40-80 ERF142 OsLAX3 DLT MAPK6 BZR1 TBP1 GSK2 D1
5.13421e-13	16	515	14.4345	GO:0032870 cellular response to hormone stimulus	http://amigo.geneontology.org/amigo/term/GO:0032870	D61 OsOFP8 OsARF6a ILI6 BG1 ELF1 OsPPKL1 OsWD40-80 ERF142 OsLAX3 DLT MAPK6 BZR1 TBP1 GSK2 D1
6.17614e-13	16	525	14.1596	GO:0009791 post-embryonic development	http://amigo.geneontology.org/amigo/term/GO:0009791	MFO1 ONAC026 LHS1 OsWD40-80 MAPK6 RAE2 ONAC020 D61 GS2 ILI6 BG1 brd1 D11 SNB DEP1
6.17614e-13	16	525	14.1596	GO:0071495 cellular response to endogenous stimulus	http://amigo.geneontology.org/amigo/term/GO:0071495	D61 OsOFP8 OsARF6a ILI6 BG1 ELF1 OsPPKL1 OsWD40-80 ERF142 OsLAX3 DLT MAPK6 BZR1 TBP1 GSK2 D1
4.41563e-12	16	599	12.4103	GO:0071310 cellular response to organic substance	http://amigo.geneontology.org/amigo/term/GO:0071310	D61 OsOFP8 OsARF6a ILI6 BG1 ELF1 OsPPKL1 OsWD40-80 ERF142 OsLAX3 DLT MAPK6 BZR1 TBP1 GSK2 D1
6.46786e-11	16	728	10.2112	GO:0009725 response to hormone	http://amigo.geneontology.org/amigo/term/GO:0009725	D61 OsOFP8 OsARF6a ILI6 BG1 ELF1 OsPPKL1 OsWD40-80 ERF142 OsLAX3 DLT MAPK6 BZR1 TBP1 GSK2 D1
2.55866e-16	25	1242	9.35206	GO:0007165 signal transduction	http://amigo.geneontology.org/amigo/term/GO:0007165	OsNPK1-PK D61 SMG1 OsWD40-80 GL3.3 YDA1 GSK2 D1 MAPK6 OsOFP8 RGG2 OsARF6a ILI6 BG1 ELF1 GS3 RGG1 OsPPKL1 ERF142 OsLAX3 DLT BZR1 TBP1 DEP1
2.93845e-16	25	1254	9.26257	GO:0023052 signaling	http://amigo.geneontology.org/amigo/term/GO:0023052	OsNPK1-PK D61 SMG1 OsWD40-80 GL3.3 YDA1 GSK2 D1 MAPK6 OsOFP8 RGG2 OsARF6a ILI6 BG1 ELF1 GS3 RGG1 OsPPKL1 ERF142 OsLAX3 DLT BZR1 TBP1 DEP1
4.7531e-15	25	1418	8.1913	GO:0007154 cell communication	http://amigo.geneontology.org/amigo/term/GO:0007154	OsNPK1-PK D61 SMG1 OsWD40-80 GL3.3 YDA1 GSK2 D1 MAPK6 OsOFP8 RGG2 OsARF6a ILI6 BG1 ELF1 GS3 RGG1 OsPPKL1 ERF142 OsLAX3 DLT BZR1 TBP1 DEP1
5.59353e-10	18	1149	7.27849	GO:0048856 anatomical structure development	http://amigo.geneontology.org/amigo/term/GO:0048856	MFO1 LHS1 brd1 ONAC026 OsWD40-80 MAPK6 GL7 RAE2 BRD2 ONAC020 D61 GS2 ILI6 BG1 D11 SNB DEP1
1.71795e-11	25	2088	5.56286	GO:0051716 cellular response to stimulus	http://amigo.geneontology.org/amigo/term/GO:0051716	OsNPK1-PK D61 SMG1 OsWD40-80 GL3.3 YDA1 GSK2 D1 MAPK6 OsOFP8 RGG2 OsARF6a ILI6 BG1 ELF1 GS3 RGG1 OsPPKL1 ERF142 OsLAX3 DLT BZR1 TBP1 DEP1
1.68048e-19	43	3944	5.06548	GO:0050794 reg. of cellular proc.	http://amigo.geneontology.org/amigo/term/GO:0050794	OsNPK1-PK D61 MFO1 HAP3K SMG1 LHS1 OsWD40-80 GL3.3 YDA1 GSK2 D1 MAPK6 OsEnS-133 ONAC020 ONAC026 GS2 OsOFP1 OsOFP3 OsOFP8 RGG2 OsARF6a GRX8 ILI6 BG1 ELF1 GS3 RGG1 OsPPKL1 AN1 OsOFP19 WRKY53 ERF142 OsLAX3 OsOFP15 DLT OsbZIP47 RAG2 SNB BZR1 GL7 TBP1 DEP1
1.39406e-20	46	4371	4.88952	GO:0050789 reg. of biological proc.	http://amigo.geneontology.org/amigo/term/GO:0050789	OsNPK1-PK D61 OsAGO17 MFO1 HAP3K SMG1 LHS1 OsWD40-80 GL3.3 YDA1 OsAGO2 GSK2 D1 MAPK6 OsEnS-133 ONAC020 ONAC026 GS2 OsOFP1 OsOFP3 OsOFP8 RGG2 OsARF6a GRX8 ILI6 BG1 ELF1 GS3 RGG1 OsPPKL1 AN1 OsOFP19 WRKY53 ERF142 OsLAX3 OsOFP15 DLT OsbZIP47 RAG2 SNB BZR1 GL7 TBP1 DEP1
4.16679e-22	50	4947	4.69588	GO:0065007 biological reg.	http://amigo.geneontology.org/amigo/term/GO:0065007	OsNPK1-PK D61 OsAGO17 MFO1 HAP3K SMG1 LHS1 brd1 OsWD40-80 GL3.3 D11 YDA1 OsAGO2 GSK2 D1 MAPK6 OsEnS-133 ONAC020 ONAC026 GS2 OsOFP1 OsOFP3 OsOFP8 RGG2 OsARF6a GRX8 ILI6 BG1 ELF1 GS3 RGG1 OsPPKL1 AN1 OsOFP19 WRKY53 ERF142 OsLAX3 OsOFP15 OsHRZ2 DLT OsbZIP47 RAG2 SNB BZR1 GL7 TBP1 DEP1 BRD2
4.01777e-11	28	2819	4.61479	GO:0060255 reg. of macromolecule metabolic proc.	http://amigo.geneontology.org/amigo/term/GO:0060255	OsNPK1-PK OsAGO17 MFO1 HAP3K SMG1 LHS1 YDA1 OsAGO2 MAPK6 OsEnS-133 ONAC020 ONAC026 GS2 OsOFP1 OsOFP3 OsOFP8 OsARF6a ILI6 AN1 OsOFP19 WRKY53 ERF142 OsOFP15 OsbZIP47 RAG2 SNB BZR1
