# Supplementary material for: Biggest of tinies: natural variation in seed size and mineral distribution in the ancient crop tef [Eragrostis tef (Zucc.) Trotter]
Source: Front Plant Sci. 2024 Dec 12;15:1485819. doi: 10.3389/fpls.2024.1485819 (PMC11669528; doi:10.3389/fpls.2024.1485819)
Supplement: Supplementary file 1 [file DataSheet1.zip › supplemental-files/supplemental-File-04.XLSX]

## Sheet: Summary of area v mineral
Genus	Species	Accession	Area (um^2)	P (g/kg)	K (g/kg)	Ca (g/kg)	Mg (g/kg)	S (g/kg)	Fe (mg/L)	Mn (mg/L)	Zn (mg/L)	Cu (mg/L)	B (mg/L)
Eragrostis	tef	Dabi	588702	3.54286	5.1	1.52857	1.48571	1.45714	49.3571	68.9143	45.7143	10.5314	3.55714
Eragrostis	tef	PI494293	455628	3.25	7.1	1.65	1.4	1.175	38.425	34.7	30.25	8.16	3.2625
Eragrostis	tef	PI524446	628909	3.77143	6.72857	1.64286	1.57143	1.55714	41.2714	39.8714	48.0714	11.2957	4.47857
Eragrostis	tef	Dessie	547272	3.7	5.96667	1.96667	1.76667	1.33333	33.0667	39.3	31.5333	8.44667	4.37667
Eragrostis	pilosa	PI442115	151744	3.9	4.8	2.52857	1.97143	1.87143	48.2	93.3714	52.9143	12.4514	5.15
Eragrostis	pilosa	PI222988	198765	3.63333	5.4	3.1	1.96667	1.43333	69.0333	37.2333	25.9333	4.71	4.04333
Eragrostis	pilosa	PI219588	207244	3.23333	4.7	2.93333	1.73333	1.46667	73.4667	20.0667	22.3667	6.55	3.4
Eragrostis	pilosa	PI223259	249890	3.96667	6.03333	2.36667	1.8	1.4	52.7667	23.0333	35.7667	7.05667	4.19333
Eragrostis	pilosa	PI221925	259300	3.46667	5.66667	2.06667	1.53333	1.43333	39.3667	20.3	31.5333	6.95667	2.72
Eragrostis	pilosa	PI378082	317833	3.1	4.8	2.06667	1.43333	1.33333	54.4667	26.9667	30.5	7.47	2.71

## Sheet: Tef area v Macro
	P (g/kg)	K (g/kg)	Ca (g/kg)	Mg (g/kg)	S (g/kg)
Best-fit values
Slope	2.708e-06	-5.181e-06	-4.289e-07	7.649e-07	2.203e-06
Y-intercept	2.063	9.1	1.935	1.131	0.1576
X-intercept	-761792	1756495	4511466	-1479122	-71552
1/slope	369292	-193028	-2331340	1307398	453901
Std. Error
Slope	1.09e-06	7.596e-06	1.767e-06	1.394e-06	1.972e-07
Y-intercept	0.6094	4.245	0.9872	0.7788	0.1102
95% Confidence Intervals
Slope	-1.984e-006 to 7.400e-006	-3.786e-005 to 2.750e-005	-8.030e-006 to 7.172e-006	-5.232e-006 to 6.761e-006	1.355e-006 to 3.051e-006
Y-intercept	-0.5592 to 4.685	-9.165 to 27.36	-2.312 to 6.183	-2.220 to 4.482	-0.3164 to 0.6317
X-intercept	-infinity to 75935	708331 to +infinity	757014 to +infinity	-infinity to 333089	-465202 to 103932
Goodness of Fit
R square	0.7551	0.1887	0.02863	0.1309	0.9842
R	0.868965	0.434396	0.169204	0.361801	0.992069
Sy.x	0.1402	0.9767	0.2271	0.1792	0.02535
Is slope significantly non-zero?
F	6.166	0.4652	0.05896	0.3012	124.9
DFn, DFd	1, 2	1, 2	1, 2	1, 2	1, 2
P value	0.131	0.5656	0.8308	0.6382	0.0079
Deviation from zero?	Not Significant	Not Significant	Not Significant	Not Significant	Significant
Equation	Y = 2.708e-006*X + 2.063	Y = -5.181e-006*X + 9.100	Y = -4.289e-007*X + 1.935	Y = 7.649e-007*X + 1.131	Y = 2.203e-006*X + 0.1576
Data
Number of X values	4	4	4	4	4
Maximum number of Y replicates	1	1	1	1	1
Total number of values	4	4	4	4	4
Number of missing values	0	0	0	0	0

## Sheet: Tef area v Micro
	Fe (mg/L)	Mn (mg/L)	Zn (mg/L)	Cu (mg/L)	B (mg/L)
Best-fit values
Slope	3.745e-05	9.037e-05	0.0001103	1.867e-05	5.496e-06
Y-intercept	19.74	-4.473	-22.35	-0.7576	0.8678
X-intercept	-527132	49492	202608	40574	-157897
1/slope	26703	11065	9064	53552	181953
Std. Error
Slope	5.908e-05	0.0001347	4.203e-05	6.464e-06	4.207e-06
Y-intercept	33.02	75.27	23.49	3.612	2.351
95% Confidence Intervals
Slope	-0.0002168 to 0.0002916	-0.0004891 to 0.0006699	-7.050e-005 to 0.0002912	-9.139e-006 to 4.649e-005	-1.260e-005 to 2.360e-005
Y-intercept	-122.3 to 161.8	-328.3 to 319.4	-123.4 to 78.70	-16.30 to 14.78	-9.247 to 10.98
X-intercept	-infinity to 429682	-infinity to 519818	-infinity to 431296	-infinity to 354441	-infinity to 398795
Goodness of Fit
R square	0.1673	0.1838	0.7751	0.8067	0.4605
R	0.409023	0.428719	0.880398	0.898165	0.678602
Sy.x	7.597	17.32	5.404	0.8311	0.5409
Is slope significantly non-zero?
F	0.4018	0.4503	6.891	8.345	1.707
DFn, DFd	1, 2	1, 2	1, 2	1, 2	1, 2
P value	0.591	0.5713	0.1196	0.1018	0.3214
Deviation from zero?	Not Significant	Not Significant	Not Significant	Not Significant	Not Significant
Equation	Y = 3.745e-005*X + 19.74	Y = 9.037e-005*X - 4.473	Y = 0.0001103*X - 22.35	Y = 1.867e-005*X - 0.7576	Y = 5.496e-006*X + 0.8678
Data
Number of X values	4	4	4	4	4
Maximum number of Y replicates	1	1	1	1	1
Total number of values	4	4	4	4	4
Number of missing values	0	0	0	0	0

## Sheet: Pilosa area v Macro
	P (g/kg)	K (g/kg)	Ca (g/kg)	Mg (g/kg)	S (g/kg)
Best-fit values
Slope	-3.405e-06	1.893e-06	-5.084e-06	-3.427e-06	-2.699e-06
Y-intercept	4.336	4.796	3.684	2.531	2.113
X-intercept	1273340	-2533844	724611	738373	782714
1/slope	-293674	528275	-196714	-291764	-370494
Std. Error
Slope	2.518e-06	4.685e-06	2.78e-06	8.729e-07	9.845e-07
Y-intercept	0.596	1.109	0.6581	0.2066	0.233
95% Confidence Intervals
Slope	-1.040e-005 to 3.586e-006	-1.112e-005 to 1.490e-005	-1.280e-005 to 2.636e-006	-5.851e-006 to -1.004e-006	-5.433e-006 to 3.440e-008
Y-intercept	2.681 to 5.991	1.717 to 7.876	1.856 to 5.511	1.957 to 3.104	1.466 to 2.760
X-intercept	569552 to +infinity	-infinity to -116944	422602 to +infinity	526205 to 1965699	502472 to +infinity
Goodness of Fit
R square	0.3138	0.03921	0.4553	0.794	0.6527
R	0.560179	0.198015	0.674759	0.891067	0.807899
Sy.x	0.3242	0.6034	0.358	0.1124	0.1268
Is slope significantly non-zero?
F	1.829	0.1632	3.343	15.42	7.516
DFn, DFd	1, 4	1, 4	1, 4	1, 4	1, 4
P value	0.2477	0.7069	0.1415	0.0172	0.0518
Deviation from zero?	Not Significant	Not Significant	Not Significant	Significant	Not Significant
Equation	Y = -3.405e-006*X + 4.336	Y = 1.893e-006*X + 4.796	Y = -5.084e-006*X + 3.684	Y = -3.427e-006*X + 2.531	Y = -2.699e-006*X + 2.113
Data
Number of X values	6	6	6	6	6
Maximum number of Y replicates	1	1	1	1	1
Total number of values	6	6	6	6	6
Number of missing values	0	0	0	0	0

## Sheet: Pilosa area v Micro
	Fe (mg/L)	Mn (mg/L)	Zn (mg/L)	Cu (mg/L)	B (mg/L)
Best-fit values
Slope	-5.316e-05	-0.0003426	-7.864e-05	-1.847e-05	-1.346e-05
Y-intercept	68.49	115.9	51.32	11.79	6.81
X-intercept	1288245	338298	652579	638664	505843
1/slope	-18810	-2919	-12716	-54148	-74281
Std. Error
Slope	0.0001083	0.0001776	8.444e-05	2.056e-05	4.738e-06
Y-intercept	25.64	42.05	19.99	4.866	1.121
95% Confidence Intervals
Slope	-0.0003539 to 0.0002476	-0.0008358 to 0.0001506	-0.0003131 to 0.0001558	-7.555e-005 to 3.861e-005	-2.662e-005 to -3.080e-007
Y-intercept	-2.696 to 139.7	-0.8413 to 232.6	-4.175 to 106.8	-1.716 to 25.31	3.696 to 9.924
X-intercept	382115 to +infinity	254990 to +infinity	326655 to +infinity	319629 to +infinity	365004 to 12257621
Goodness of Fit
R square	0.05681	0.4819	0.1782	0.1679	0.6687
R	0.238348	0.69419	0.422137	0.409756	0.817741
Sy.x	13.95	22.87	10.87	2.647	0.6101
Is slope significantly non-zero?
F	0.2409	3.72	0.8674	0.807	8.074
DFn, DFd	1, 4	1, 4	1, 4	1, 4	1, 4
P value	0.6493	0.126	0.4044	0.4198	0.0468
Deviation from zero?	Not Significant	Not Significant	Not Significant	Not Significant	Significant
Equation	Y = -5.316e-005*X + 68.49	Y = -0.0003426*X + 115.9	Y = -7.864e-005*X + 51.32	Y = -1.847e-005*X + 11.79	Y = -1.346e-005*X + 6.810
Data
Number of X values	6	6	6	6	6
Maximum number of Y replicates	1	1	1	1	1
Total number of values	6	6	6	6	6
Number of missing values	0	0	0	0	0
