# Supplementary material for: Biggest of tinies: natural variation in seed size and mineral distribution in the ancient crop tef [Eragrostis tef (Zucc.) Trotter]
Source: Front Plant Sci. 2024 Dec 12;15:1485819. doi: 10.3389/fpls.2024.1485819 (PMC11669528; doi:10.3389/fpls.2024.1485819)
Supplement: Supplementary file 1 [file DataSheet1.zip › supplemental-files/tableS1.XLSX]

## Sheet: microscope settings
Table S1. Microscope settings that were used for the seed imaging. The microscope used was a KEYENCE BZ-X710 All-in-one Fluorescence Microscope (Keyence Corporation of America, Ithica, Il).
Setting	Value
Lighting	Brightfield/Phase
Resolution	High resolution
Transmittance	25%, color image
Brightness/Exposure	1/25s
Lens	2x Plan Apo λ NA 0.10
Zoom	Z 3256.4 µm (1.2x)
Image	Shadow: 63
	Highlight: 255
	Gamma: 1.0
Jpeg quality	High quality (14 bit)
Color	Single Color
