# Supplementary material for: Biggest of tinies: natural variation in seed size and mineral distribution in the ancient crop tef [Eragrostis tef (Zucc.) Trotter]
Source: Front Plant Sci. 2024 Dec 12;15:1485819. doi: 10.3389/fpls.2024.1485819 (PMC11669528; doi:10.3389/fpls.2024.1485819)
Supplement: Supplementary file 1 [file DataSheet1.zip › supplemental-files/tableS2.XLSX]

## Sheet: tef-seed-size-summary
Table S2. Descriptive statistics of seed areas, lengths, and widths of 189 tef seed genotypes. Length and width are measured in µm and area in µm2. Means, standard deviation (SD), standard error of mean (SEM), the predicted distribution, 95% confidence interval (CI), coefficient of variation, and skewness of seed area, length, and width are summarized. For 1000-grain weight, minimum, maximum, ran…
	Area (µm2)	Length (µm)	Width (µm)	1000-grain weight (mg)
Minimum	400958	960.1	497.1	232.5
25% Percentile	498457	1095	559.1	-
Median	528949	1140	582.3	-
75% Percentile	559739	1185	605.7	-
Maximum	674846	1313	673	404.5
Range	273888	353	176	172.2
Mean (x̄)	525655	1142	582.4	311.8
Std. Deviation	49102	65.75	33.98	68.75
Std. Error of Mean (SEM)	3572	4.783	2.471	25.99
Distribution	NORMAL	NORMAL	NORMAL	-
Lower 95% CI of mean	518610	1133	577.5	-
Upper 95% CI of mean	532701	1151	587.3	-
Coefficient of variation	0.09341	0.05757	0.05834	-
Skewness	-0.1621	-0.004072	-0.04569	-
Table S2. Descriptive statistics of seed areas, lengths, and widths of 189 tef seed genotypes. Length and width are measured in µm and area in µm2. Means, standard deviation (SD), standard error of mean (SEM), the predicted distribution, 95% confidence interval (CI), coefficient of variation, and skewness of seed area, length, and width are summarized. For 1000-grain weight, minimum, maximum, ran…
