# Supplementary material for: Biggest of tinies: natural variation in seed size and mineral distribution in the ancient crop tef [Eragrostis tef (Zucc.) Trotter]
Source: Front Plant Sci. 2024 Dec 12;15:1485819. doi: 10.3389/fpls.2024.1485819 (PMC11669528; doi:10.3389/fpls.2024.1485819)
Supplement: Supplementary file 1 [file DataSheet1.zip › supplemental-files/tableS3.XLSX]

## Sheet: Sheet1
Table S3. Descriptive statistics of E. pilosa accessions sampled. Minimum, maximum, range (Max-Min), mean, and SD of eleven E. pilosa accessions of seed area, length, width, and 1000-grain weight for six representative accessions are shown.
	Area (µm2)	Length (µm)	Width (µm)	1000-grain weight(mg)
Minimum	151744	558.7	336.4	41.25
Maximum	350174	971.2	517.5	95.5
Range	198429	412.5	181.1	54.25
Mean	253401	776.4	419.7	70.21
Std. Deviation	62029	117.9	60.36	18.71
